# Supplementary material for: A Proteotranscriptomic-Based Computational Drug-Repositioning Method for Alzheimer’s Disease
Source: Front Pharmacol. 2020 Jan 29;10:1653. doi: 10.3389/fphar.2019.01653 (PMC7000455; doi:10.3389/fphar.2019.01653)
Supplement: Supplementary file 1 [file DataSheet_1.xlsx]

## Sheet: Description
Supplementary Data
A proteotranscriptomic-based computational drug-repositioning method for Alzheimer's disease
Soo Youn Lee1#, Min-Young Song1#, Chaewon Park1, Da Kyeong Park1, Dong Geun Kim1,2, Jong Shin Yoo1,2* and Young Hye Kim1*
1 Biomedical Omics Group, Korea Basic Science Institute, Cheongju, Chungbuk, 28119, Republic of Korea
2 Graduated School of Analytical Science and Technology, Chungnam National University, Daejeon, 34134, Republic of Korea
# Equal contribution.
* Corresponding author(S)
E-mail: yhkim74@kbsi.re.kr (Kim YH), jongshin@kbsi.re.kr (Yoo JS).
Contents
Supplementary Data 1: Differentially expressed genes (DEG) of nine cancer expression. adjusted p value < 0.05 were used to identify DEGs between cancer and normal tissue.
Supplementary Data 2: Differentially expressed genes and proteins (DEGs/DEPs) in multi-omics data of AD. the adjusted p-value < 0.05 (Microarray, RNA-seq) and a p-value < 0.05 (Proteomic) were used to identify DEGs and DEPs between AD and normal tissue.
Supplementary Data 3: DRPS and DRPC of each compound in nine cancer types.
Supplementary Data 4: DRPS of each compound in multi-layer omics data (RNA-seq, Microarray and Proteome).
Descriptions for abbreviation of cancer type.
Abbreviation	Description
BRCA	Breast Invasive Carcinoma.
GBM	Glioblastoma Multiforme.
CESC	Cervical Squamous Cell Carcinoma and Endocervical Adenocarcinoma.
COAD	Colon Adenocarcinoma.
KIRC	Kidney Renal Clear Cell Carcinoma.
LUAD	Lung Adenocarcinoma.
UCEC	Uterine Corpus Endometrial Carcinoma.
LUSC	Lung Squamous Cell Carcinoma.
STAD	Stomach Adenocarcinoma.

## Sheet: S.data 1
Supplementary Data 1: Differential expressed genes (DEG) of nine cancer expression. adjusted p value < 0.05 were used to identify DEGs between cancer and normal tissue.
1. BRCA
	No.	Gene	log2FC	logCPM	LR	PValue	FDR
	1	ENSG00000123500	6.97431	7.42176	2154.11	0	0
	2	ENSG00000099953	6.12817	7.9471	1823.51	0	0
	3	ENSG00000202198	6.07403	12.4698	1802.48	0	0
	4	ENSG00000060718	5.99973	6.77212	1773.52	0	0
	5	ENSG00000175426	5.83088	5.05653	1707.85	0	0
	6	ENSG00000163993	4.62507	7.44272	1245.87	6.54808e-273	7.12826e-271
	7	ENSG00000157766	4.47054	2.93308	1187.41	3.32474e-260	3.39468e-258
	8	ENSG00000105664	4.46638	7.50403	1186.15	6.24267e-260	6.33032e-258
	9	ENSG00000274012	4.29108	11.1778	1120.6	1.10201e-245	1.01971e-243
	10	ENSG00000165474	4.21898	6.26891	1093.74	7.56675e-240	6.70813e-238
	11	ENSG00000175063	3.98195	6.95287	1006.19	8.12305e-221	6.29642e-219
	12	ENSG00000127564	3.81631	4.00174	945.554	1.22826e-207	9.04699e-206
	13	ENSG00000172061	3.73829	6.683	917.315	1.6896e-201	1.19687e-199
	14	ENSG00000090889	3.64792	4.65816	884.65	2.13219e-194	1.40924e-192
	15	ENSG00000188916	3.61249	3.83755	871.876	1.27597e-191	8.17781e-190
	16	ENSG00000101057	3.60044	6.39337	867.627	1.07035e-190	6.71463e-189
	17	ENSG00000169248	3.59995	5.04631	867.428	1.18224e-190	7.38524e-189
	18	ENSG00000143228	3.56475	4.43423	854.798	6.58319e-188	4.01087e-186
	19	ENSG00000183856	3.5357	4.64643	844.423	1.18596e-185	7.05146e-184
	20	ENSG00000104415	3.48562	4.54046	826.574	9.00381e-182	5.18682e-180
	21	ENSG00000143546	3.47873	8.29819	824.169	3.00177e-181	1.71588e-179
	22	ENSG00000165304	3.47019	4.83631	821.097	1.39727e-180	7.95638e-179
	23	ENSG00000102854	3.42667	5.14974	805.669	3.15903e-177	1.73864e-175
	24	ENSG00000088325	3.39133	6.49475	793.195	1.62802e-174	8.92699e-173
	25	ENSG00000169245	3.3844	7.57563	790.753	5.52735e-174	3.00855e-172
	26	ENSG00000135451	3.37965	3.93396	789.016	1.31904e-173	7.12717e-172
	27	ENSG00000160161	3.36964	4.03912	785.492	7.69758e-173	4.12908e-171
	28	ENSG00000131747	3.35479	6.8109	780.315	1.02824e-171	5.4563e-170
	29	ENSG00000089685	3.33924	5.6671	774.835	1.5979e-170	8.32991e-169
	30	ENSG00000118193	3.33347	2.88314	772.686	4.68551e-170	2.41704e-168
	31	ENSG00000101447	3.31553	5.00898	766.496	1.03903e-168	5.3228e-167
	32	ENSG00000123485	3.31432	4.04666	766.045	1.30213e-168	6.64759e-167
	33	ENSG00000122641	3.31346	5.51025	765.779	1.48767e-168	7.54277e-167
	34	ENSG00000164404	3.31306	3.91919	765.594	1.63213e-168	8.24701e-167
	35	ENSG00000117399	3.30147	6.29975	761.588	1.21277e-167	6.02521e-166
	36	ENSG00000168078	3.27731	4.81997	753.11	8.45676e-166	4.15955e-164
	37	ENSG00000187608	3.26402	8.94328	748.497	8.51575e-165	4.14722e-163
	38	ENSG00000138180	3.25714	4.92151	746.069	2.87206e-164	1.38957e-162
	39	ENSG00000111206	3.23798	5.26265	739.393	8.1246e-163	3.86768e-161
	40	ENSG00000166851	3.2306	4.72369	736.812	2.95787e-162	1.39462e-160
	41	ENSG00000184613	3.21725	5.19941	732.178	3.0098e-161	1.41013e-159
	42	ENSG00000174371	3.20983	3.8426	729.56	1.11637e-160	5.19742e-159
	43	ENSG00000105409	3.20085	1.82292	726.263	5.81784e-160	2.69274e-158
	44	ENSG00000011426	3.19654	5.00767	724.982	1.10486e-159	5.09578e-158
	45	ENSG00000171848	3.19612	5.51231	724.844	1.18375e-159	5.44269e-158
	46	ENSG00000158402	3.19494	3.04275	724.344	1.52041e-159	6.96894e-158
	47	ENSG00000112984	3.17954	4.95409	719.088	2.11354e-158	9.56911e-157
	48	ENSG00000178999	3.17874	4.64058	718.803	2.43806e-158	1.10047e-156
	49	ENSG00000276043	3.17332	4.16719	716.912	6.28154e-158	2.81813e-156
	50	ENSG00000154839	3.173	3.5447	716.775	6.72765e-158	3.00915e-156
	51	ENSG00000169607	3.16813	3.31586	715.075	1.57634e-157	7.02945e-156
	52	ENSG00000171428	3.16542	7.62104	714.223	2.4142e-157	1.07334e-155
	53	ENSG00000174871	3.16519	3.31055	714.062	2.61795e-157	1.16044e-155
	54	ENSG00000235978	3.14309	4.51461	706.475	1.16884e-155	5.07469e-154
	55	ENSG00000166803	3.11942	4.41798	698.312	6.96303e-154	2.97083e-152
	56	ENSG00000126787	3.11053	4.36185	695.248	3.22952e-153	1.37e-151
	57	ENSG00000142945	3.10567	4.97437	693.593	7.39608e-153	3.11963e-151
	58	ENSG00000127561	3.10401	2.00404	692.843	1.07645e-152	4.52751e-151
	59	ENSG00000117724	3.09389	5.40554	689.551	5.59662e-152	2.33403e-150
	60	ENSG00000169679	3.09371	4.23367	689.465	5.84443e-152	2.43053e-150
	61	ENSG00000115163	3.08612	3.97514	686.851	2.16341e-151	8.94674e-150
	62	ENSG00000024526	3.08181	3.31438	685.339	4.61098e-151	1.90155e-149
	63	ENSG00000138755	3.07081	7.41815	681.647	2.92951e-150	1.19152e-148
	64	ENSG00000129810	3.06762	2.78225	680.439	5.36476e-150	2.17603e-148
	65	ENSG00000103888	3.04973	3.65824	674.374	1.11767e-148	4.48432e-147
	66	ENSG00000077152	3.03684	6.48971	670.025	9.86832e-148	3.92743e-146
	67	ENSG00000117407	3.02247	2.88107	665.027	1.20555e-146	4.75952e-145
	68	ENSG00000211896	3.01675	11.1628	663.185	3.03138e-146	1.19044e-144
	69	ENSG00000164611	3.0071	5.58112	659.881	1.58602e-145	6.13082e-144
	70	ENSG00000080986	2.99932	4.20172	657.211	6.03852e-145	2.31607e-143
	71	ENSG00000138316	2.99526	2.48372	655.737	1.26312e-144	4.8197e-143
	72	ENSG00000067715	2.98326	4.78915	651.767	9.22218e-144	3.49193e-142
	73	ENSG00000087586	2.97763	5.21646	649.866	2.38968e-143	8.97948e-142
	74	ENSG00000170312	2.97603	5.60859	649.327	3.12884e-143	1.17272e-141
	75	ENSG00000161888	2.97336	4.03562	648.394	4.99333e-143	1.86683e-141
	76	ENSG00000167964	2.96965	4.1653	647.138	9.36678e-143	3.49308e-141
	77	ENSG00000065328	2.95078	3.41334	640.726	2.32265e-141	8.55394e-140
	78	ENSG00000237649	2.9456	5.45163	639.025	5.44365e-141	1.99983e-139
	79	ENSG00000100985	2.9225	7.91092	631.244	2.68044e-139	9.70265e-138
	80	ENSG00000148773	2.91818	5.11942	629.769	5.61156e-139	2.02632e-137
	81	ENSG00000138829	2.90769	2.0941	626.092	3.53744e-138	1.26502e-136
	82	ENSG00000146670	2.88744	4.90205	619.433	9.93313e-137	3.50978e-135
	83	ENSG00000105011	2.88127	5.60444	617.371	2.78977e-136	9.81059e-135
	84	ENSG00000137804	2.87363	6.03928	614.813	1.00423e-135	3.51482e-134
	85	ENSG00000251141	2.87095	5.82168	613.915	1.57498e-135	5.48648e-134
	86	ENSG00000109805	2.87002	4.01882	613.575	1.86731e-135	6.47436e-134
	87	ENSG00000143476	2.86683	4.70621	612.522	3.16438e-135	1.0895e-133
	88	ENSG00000025423	2.86403	3.32477	611.543	5.16478e-135	1.77412e-133
	89	ENSG00000157456	2.84369	5.19506	604.795	1.51666e-133	5.13824e-132
	90	ENSG00000261040	2.84118	3.36815	603.913	2.35867e-133	7.93639e-132
	91	ENSG00000165480	2.84099	3.78763	603.865	2.41618e-133	8.11147e-132
	92	ENSG00000167900	2.84016	7.1769	603.63	2.71827e-133	9.08442e-132
	93	ENSG00000129195	2.83897	3.44907	603.18	3.40584e-133	1.13566e-131
	94	ENSG00000072571	2.837	4.00844	602.54	4.69085e-133	1.56063e-131
	95	ENSG00000169436	2.83141	2.23158	600.577	1.25393e-132	4.15312e-131
	96	ENSG00000075218	2.82738	3.61021	599.32	2.35287e-132	7.75817e-131
	97	ENSG00000111665	2.82391	3.49468	598.16	4.20701e-132	1.38411e-130
	98	ENSG00000134690	2.82134	5.27831	597.346	6.32442e-132	2.07153e-130
	99	ENSG00000115414	2.8091	10.2174	593.295	4.8105e-131	1.56183e-129
	100	ENSG00000165731	2.80526	5.45225	592.003	9.18816e-131	2.9701e-129
	101	ENSG00000094804	2.78415	4.61236	584.99	3.0804e-129	9.82874e-128
	102	ENSG00000132031	2.76448	5.2503	578.493	7.9788e-128	2.51868e-126
	103	ENSG00000164283	2.76191	4.04049	577.622	1.23419e-127	3.88769e-126
	104	ENSG00000100526	2.75547	4.52323	575.508	3.55859e-127	1.11621e-125
	105	ENSG00000035499	2.75421	2.82346	575.031	4.51883e-127	1.4144e-125
	106	ENSG00000156970	2.74872	4.24212	573.276	1.08815e-126	3.39158e-125
	107	ENSG00000164919	2.74769	9.71233	572.968	1.26997e-126	3.94997e-125
	108	ENSG00000092853	2.73443	2.70363	568.509	1.18475e-125	3.66183e-124
	109	ENSG00000144485	2.732	4.22503	567.772	1.71377e-125	5.28592e-124
	110	ENSG00000169258	2.71275	3.32058	561.423	4.12113e-124	1.25542e-122
	111	ENSG00000107954	2.70978	3.65511	560.465	6.6591e-124	2.02439e-122
	112	ENSG00000129173	2.70819	2.76105	559.905	8.81558e-124	2.67448e-122
	113	ENSG00000184661	2.70753	3.37198	559.71	9.7216e-124	2.93133e-122
	114	ENSG00000145386	2.70529	5.21823	559.017	1.37564e-123	4.13951e-122
	115	ENSG00000186891	2.69884	4.74292	556.901	3.96901e-123	1.17994e-121
	116	ENSG00000178531	2.69145	6.33326	554.495	1.32459e-122	3.92996e-121
	117	ENSG00000146197	2.66797	3.63364	546.792	6.27988e-121	1.84838e-119
	118	ENSG00000093009	2.66219	3.94366	544.918	1.60546e-120	4.66971e-119
	119	ENSG00000137812	2.66083	2.63864	544.419	2.06067e-120	5.97029e-119
	120	ENSG00000112742	2.65931	3.90072	543.978	2.57022e-120	7.43205e-119
	121	ENSG00000132329	2.65881	6.01043	543.845	2.7472e-120	7.92832e-119
	122	ENSG00000162849	2.6578	3.44665	543.474	3.30937e-120	9.53215e-119
	123	ENSG00000126709	2.65376	10.769	542.21	6.23337e-120	1.78847e-118
	124	ENSG00000105173	2.65079	3.84796	541.208	1.02927e-119	2.94176e-118
	125	ENSG00000162062	2.64787	3.46542	540.247	1.66641e-119	4.75359e-118
	126	ENSG00000186871	2.64309	2.76202	538.659	3.69158e-119	1.04902e-117
	127	ENSG00000146410	2.63683	2.76117	536.631	1.01967e-118	2.87546e-117
	128	ENSG00000233622	2.63528	7.41284	536.203	1.26326e-118	3.55561e-117
	129	ENSG00000068489	2.6225	4.51925	532.043	1.01504e-117	2.83541e-116
	130	ENSG00000049249	2.60397	1.26227	525.854	2.25338e-116	6.21252e-115
	131	ENSG00000131187	2.60286	3.66471	525.676	2.46407e-116	6.7682e-115
	132	ENSG00000124507	2.60121	2.0914	525.061	3.35404e-116	9.17867e-115
	133	ENSG00000121152	2.59626	4.34409	523.56	7.11128e-116	1.93179e-114
	134	ENSG00000160957	2.59094	4.84065	521.856	1.67014e-115	4.51212e-114
	135	ENSG00000076382	2.58862	4.77077	521.107	2.43044e-115	6.55421e-114
	136	ENSG00000085999	2.58642	3.27325	520.362	3.5306e-115	9.50374e-114
	137	ENSG00000147889	2.58032	4.27595	518.428	9.30175e-115	2.49932e-113
	138	ENSG00000150667	2.57829	4.80157	517.781	1.28633e-114	3.45003e-113
	139	ENSG00000135127	2.57798	4.26139	517.675	1.35658e-114	3.63185e-113
	140	ENSG00000100162	2.57408	4.31771	516.422	2.54033e-114	6.78873e-113
	141	ENSG00000135476	2.57073	3.19519	515.315	4.42525e-114	1.18047e-112
	142	ENSG00000187634	2.56866	3.43368	514.661	6.13858e-114	1.63163e-112
	143	ENSG00000171320	2.55685	2.04742	510.794	4.26131e-113	1.12058e-111
	144	ENSG00000189057	2.54946	4.74389	508.532	1.32337e-112	3.45546e-111
	145	ENSG00000180596	2.53869	5.36949	505.095	7.40277e-112	1.91605e-110
	146	ENSG00000104951	2.53496	4.19199	503.886	1.35633e-111	3.49226e-110
	147	ENSG00000243742	2.52303	2.17702	500.002	9.49367e-111	2.42753e-109
	148	ENSG00000103522	2.51669	2.04664	497.968	2.63021e-110	6.69077e-109
	149	ENSG00000103269	2.51665	3.38233	498.03	2.54987e-110	6.49757e-109
	150	ENSG00000175643	2.50742	4.7452	495.12	1.09574e-109	2.75891e-108
	151	ENSG00000196684	2.50231	4.72916	493.498	2.46987e-109	6.19771e-108
	152	ENSG00000139547	2.50207	2.01188	493.321	2.69857e-109	6.76012e-108
	153	ENSG00000213085	2.50164	3.26065	493.253	2.79226e-109	6.98302e-108
	154	ENSG00000198901	2.49583	5.4302	491.447	6.90089e-109	1.71422e-107
	155	ENSG00000152049	2.49391	6.3391	490.844	9.3376e-109	2.31563e-107
	156	ENSG00000158373	2.48778	7.67552	488.901	2.47085e-108	6.09681e-107
	157	ENSG00000101412	2.48546	5.24953	488.156	3.58945e-108	8.82754e-107
	158	ENSG00000008735	2.48532	4.50574	488.104	3.68479e-108	9.04699e-107
	159	ENSG00000173894	2.47407	4.16914	484.539	2.19868e-107	5.37152e-106
	160	ENSG00000124249	2.46746	4.84373	482.462	6.22252e-107	1.51272e-105
	161	ENSG00000121211	2.4636	3.42983	481.214	1.16309e-106	2.81825e-105
	162	ENSG00000138778	2.46146	3.21473	480.532	1.63704e-106	3.96018e-105
	163	ENSG00000162073	2.45539	5.62255	478.658	4.18479e-106	1.00905e-104
	164	ENSG00000243649	2.44783	5.73132	476.278	1.37915e-105	3.30394e-104
	165	ENSG00000137807	2.4474	4.22718	476.129	1.48654e-105	3.55546e-104
	166	ENSG00000181085	2.44522	4.47419	475.445	2.09342e-105	4.99084e-104
	167	ENSG00000154920	2.43647	2.78636	472.652	8.48539e-105	2.00042e-103
	168	ENSG00000123975	2.43242	7.77391	471.442	1.55589e-104	3.66216e-103
	169	ENSG00000223573	2.42906	4.29387	470.367	2.66636e-104	6.2264e-103
	170	ENSG00000105290	2.42787	4.09212	469.989	3.22154e-104	7.511e-103
	171	ENSG00000149380	2.41022	3.42355	464.449	5.17235e-103	1.1854e-101
	172	ENSG00000122952	2.40377	6.20774	462.469	1.3954e-102	3.18319e-101
	173	ENSG00000004838	2.40027	3.99404	461.352	2.44122e-102	5.55181e-101
	174	ENSG00000158406	2.39973	6.40002	461.206	2.62674e-102	5.96455e-101
	175	ENSG00000108932	2.38935	5.54716	457.966	1.33227e-101	3.00216e-100
	176	ENSG00000171241	2.38779	3.49061	457.452	1.72318e-101	3.8654e-100
	177	ENSG00000134057	2.38669	6.39787	457.142	2.0131e-101	4.50891e-100
	178	ENSG00000051180	2.38459	3.73966	456.461	2.83106e-101	6.33139e-100
	179	ENSG00000168350	2.38295	6.17903	455.978	3.60677e-101	8.02981e-100
	180	ENSG00000169783	2.38197	4.39265	455.658	4.23391e-101	9.41188e-100
	181	ENSG00000124635	2.38171	3.93563	455.57	4.42523e-101	9.82241e-100
	182	ENSG00000185499	2.38087	9.03377	455.341	4.96282e-101	1.09992e-99
	183	ENSG00000204385	2.37875	7.34393	454.674	6.93194e-101	1.53404e-99
	184	ENSG00000163808	2.37166	3.31208	452.433	2.13136e-100	4.68173e-99
	185	ENSG00000007968	2.35978	3.02454	448.738	1.35752e-99	2.96432e-98
	186	ENSG00000164932	2.35894	7.82587	448.528	1.50801e-99	3.28809e-98
	187	ENSG00000106688	2.35493	5.89258	447.282	2.81668e-99	6.1325e-98
	188	ENSG00000071539	2.3519	4.57778	446.333	4.52996e-99	9.83373e-98
	189	ENSG00000170577	2.34609	4.15245	444.534	1.11612e-98	2.41582e-97
	190	ENSG00000008300	2.33819	2.30447	442.032	3.9096e-98	8.41304e-97
	191	ENSG00000154451	2.33565	3.89901	441.306	5.62626e-98	1.2072e-96
	192	ENSG00000103257	2.33152	6.75486	440.056	1.05237e-97	2.25149e-96
	193	ENSG00000138160	2.32894	5.11514	439.252	1.57521e-97	3.36037e-96
	194	ENSG00000101003	2.31981	4.35523	436.434	6.46529e-97	1.37133e-95
	195	ENSG00000108106	2.3164	5.06517	435.396	1.08753e-96	2.29358e-95
	196	ENSG00000064787	2.3112	4.56454	433.793	2.42819e-96	5.0992e-95
	197	ENSG00000183682	2.31045	1.77414	433.463	2.86487e-96	5.99922e-95
	198	ENSG00000091651	2.31037	2.91379	433.502	2.81025e-96	5.89316e-95
	199	ENSG00000117472	2.3009	7.44926	430.65	1.17355e-95	2.45402e-94
	200	ENSG00000170558	2.29608	3.37475	429.136	2.50583e-95	5.21783e-94
	201	ENSG00000152669	2.29411	4.97145	428.562	3.34173e-95	6.92917e-94
	202	ENSG00000113368	2.28337	6.19285	425.285	1.72602e-94	3.55407e-93
	203	ENSG00000104147	2.27214	3.43581	421.833	9.73902e-94	1.9833e-92
	204	ENSG00000103260	2.27089	5.98524	421.481	1.16166e-93	2.36241e-92
	205	ENSG00000196550	2.26847	0.671577	420.518	1.88246e-93	3.81256e-92
	206	ENSG00000162482	2.26372	5.94269	419.3	3.46592e-93	6.98135e-92
	207	ENSG00000167513	2.25829	4.40795	417.639	7.9696e-93	1.59662e-91
	208	ENSG00000130513	2.25564	5.48853	416.841	1.18881e-92	2.37202e-91
	209	ENSG00000079462	2.25157	7.44661	415.612	2.20115e-92	4.38602e-91
	210	ENSG00000182492	2.24935	10.345	414.942	3.07936e-92	6.12767e-91
	211	ENSG00000121621	2.24858	3.01529	414.661	3.54521e-92	7.0452e-91
	212	ENSG00000214796	2.24586	2.50613	413.82	5.40257e-92	1.07219e-90
	213	ENSG00000117122	2.2441	5.98349	413.346	6.85315e-92	1.35643e-90
	214	ENSG00000118785	2.24065	8.97362	412.306	1.15396e-91	2.27792e-90
	215	ENSG00000175305	2.23845	3.07411	411.596	1.64689e-91	3.24663e-90
	216	ENSG00000151725	2.23785	5.20849	411.451	1.77147e-91	3.48758e-90
	217	ENSG00000176532	2.2347	6.38141	410.503	2.8486e-91	5.5933e-90
	218	ENSG00000204248	2.23459	2.59625	410.413	2.98007e-91	5.8437e-90
	219	ENSG00000068078	2.2328	4.80643	409.921	3.81263e-91	7.45654e-90
	220	ENSG00000196421	2.22356	0.895273	406.95	1.69029e-90	3.29273e-89
	221	ENSG00000013588	2.22106	7.425	406.389	2.23956e-90	4.357e-89
	222	ENSG00000029993	2.21424	6.37249	404.333	6.27678e-90	1.21793e-88
	223	ENSG00000156509	2.21365	0.357525	403.879	7.88162e-90	1.52532e-88
	224	ENSG00000160606	2.20548	5.34992	401.694	2.35543e-89	4.54656e-88
	225	ENSG00000055118	2.20141	2.04391	400.397	4.51392e-89	8.66778e-88
	226	ENSG00000140451	2.18838	1.56973	396.461	3.24546e-88	6.16013e-87
	227	ENSG00000163545	2.18826	3.90098	396.516	3.15708e-88	6.00778e-87
	228	ENSG00000135114	2.18324	4.59127	395.024	6.66925e-88	1.26102e-86
	229	ENSG00000167771	2.18057	3.27285	394.206	1.00528e-87	1.89835e-86
	230	ENSG00000157613	2.17967	6.32113	393.967	1.13337e-87	2.13209e-86
	231	ENSG00000013810	2.17929	4.91433	393.846	1.20384e-87	2.26178e-86
	232	ENSG00000196557	2.17861	4.2961	393.636	1.33727e-87	2.50928e-86
	233	ENSG00000175175	2.17826	1.08092	393.389	1.51421e-87	2.83054e-86
	234	ENSG00000187837	2.16716	9.15617	390.239	7.34287e-87	1.36401e-85
	235	ENSG00000167889	2.15939	1.17415	387.781	2.51762e-86	4.65916e-85
	236	ENSG00000183150	2.15631	1.50102	386.893	3.92864e-86	7.26136e-85
	237	ENSG00000223764	2.15317	2.51753	386.02	6.08567e-86	1.12342e-84
	238	ENSG00000108821	2.15259	11.5424	385.904	6.45002e-86	1.1892e-84
	239	ENSG00000183010	2.15165	7.20805	385.624	7.42258e-86	1.36681e-84
	240	ENSG00000197191	2.14449	2.96702	383.462	2.19431e-85	4.02562e-84
	241	ENSG00000135094	2.13995	4.08867	382.138	4.26028e-85	7.76766e-84
	242	ENSG00000188322	2.13811	5.12335	381.603	5.57152e-85	1.01335e-83
	243	ENSG00000151651	2.13623	4.38563	381.042	7.38078e-85	1.34077e-83
	244	ENSG00000106462	2.13103	4.64908	379.505	1.59501e-84	2.8868e-83
	245	ENSG00000141526	2.12235	4.36261	376.943	5.76139e-84	1.03141e-82
	246	ENSG00000158106	2.11857	5.59162	375.836	1.00331e-83	1.78964e-82
	247	ENSG00000104549	2.1087	6.68575	372.933	4.30175e-83	7.64555e-82
	248	ENSG00000133466	2.10832	4.81356	372.812	4.56919e-83	8.11113e-82
	249	ENSG00000139734	2.10766	2.73951	372.584	5.12495e-83	9.07594e-82
	250	ENSG00000163064	2.09735	4.40113	369.59	2.29815e-82	4.04087e-81
	251	ENSG00000008056	2.09724	2.15931	369.506	2.39798e-82	4.2114e-81
	252	ENSG00000102384	2.09612	2.66181	369.194	2.80403e-82	4.91286e-81
	253	ENSG00000151012	2.0946	2.26205	368.73	3.53696e-82	6.18968e-81
	254	ENSG00000134668	2.09264	1.67393	368.136	4.76601e-82	8.32085e-81
	255	ENSG00000198826	2.08901	3.88187	367.14	7.84952e-82	1.36881e-80
	256	ENSG00000085840	2.08517	3.18636	366.004	1.3874e-81	2.41369e-80
	257	ENSG00000159263	2.07808	2.3403	363.907	3.97059e-81	6.8754e-80
	258	ENSG00000198003	2.07705	1.65775	363.569	4.70299e-81	8.13409e-80
	259	ENSG00000227507	2.06542	4.92591	360.266	2.46387e-80	4.23666e-79
	260	ENSG00000121904	2.06191	-0.0973429	358.944	4.78167e-80	8.20309e-79
	261	ENSG00000111247	2.05591	4.34623	357.497	9.87547e-80	1.68635e-78
	262	ENSG00000136492	2.05242	2.74984	356.455	1.66529e-79	2.82413e-78
	263	ENSG00000124171	2.0507	5.68083	355.995	2.09782e-79	3.55358e-78
	264	ENSG00000183248	2.04773	5.19314	355.131	3.2345e-79	5.45408e-78
	265	ENSG00000163689	2.04633	1.20997	354.607	4.20707e-79	7.08596e-78
	266	ENSG00000183196	2.04517	0.833206	354.233	5.07375e-79	8.52632e-78
	267	ENSG00000075702	2.03725	2.57401	352.063	1.50592e-78	2.50508e-77
	268	ENSG00000157303	2.03088	7.68463	350.265	3.70974e-78	6.12977e-77
	269	ENSG00000127423	2.02906	2.89318	349.703	4.9177e-78	8.09862e-77
	270	ENSG00000049768	2.01841	3.34596	346.646	2.27779e-77	3.73452e-76
	271	ENSG00000260428	2.01787	2.3541	346.47	2.48851e-77	4.07549e-76
	272	ENSG00000186193	2.01419	4.55136	345.449	4.15068e-77	6.78264e-76
	273	ENSG00000105519	2.0106	5.5105	344.425	6.93679e-77	1.1298e-75
	274	ENSG00000164109	2.01048	4.20767	344.38	7.09547e-77	1.15438e-75
	275	ENSG00000133110	1.99944	9.88787	341.233	3.43893e-76	5.5643e-75
	276	ENSG00000180616	1.99768	3.38736	340.701	4.48864e-76	7.25484e-75
	277	ENSG00000189159	1.99604	7.10536	340.256	5.6114e-76	9.03008e-75
	278	ENSG00000121101	1.99011	2.08816	338.496	1.35617e-75	2.17532e-74
	279	ENSG00000161509	1.98856	0.889612	337.974	1.76264e-75	2.82423e-74
	280	ENSG00000105464	1.98706	1.82689	337.617	2.10788e-75	3.37011e-74
	281	ENSG00000182481	1.97932	7.68316	335.484	6.14415e-75	9.77058e-74
	282	ENSG00000120075	1.97628	3.77741	334.601	9.56765e-75	1.51821e-73
	283	ENSG00000049283	1.97116	5.41571	333.158	1.97205e-74	3.11592e-73
	284	ENSG00000176912	1.96782	2.37204	332.165	3.24497e-74	5.1054e-73
	285	ENSG00000214530	1.96775	7.91518	332.196	3.19519e-74	5.03242e-73
	286	ENSG00000171236	1.9647	6.08763	331.326	4.94415e-74	7.74584e-73
	287	ENSG00000141294	1.95749	3.16657	329.257	1.39528e-73	2.17444e-72
	288	ENSG00000164045	1.95605	3.09643	328.847	1.71397e-73	2.66547e-72
	289	ENSG00000135119	1.95594	2.1635	328.79	1.76309e-73	2.73612e-72
	290	ENSG00000167702	1.95277	4.50789	327.938	2.70267e-73	4.18109e-72
	291	ENSG00000204052	1.95252	2.61378	327.837	2.84385e-73	4.3949e-72
	292	ENSG00000006118	1.95074	5.86689	327.372	3.59008e-73	5.53081e-72
	293	ENSG00000185697	1.94994	3.49334	327.128	4.05792e-73	6.24507e-72
	294	ENSG00000259807	1.94664	1.62543	326.135	6.67778e-73	1.02238e-71
	295	ENSG00000143320	1.94639	10.9934	326.149	6.63184e-73	1.0164e-71
	296	ENSG00000108176	1.94616	6.56549	326.081	6.85924e-73	1.04908e-71
	297	ENSG00000169962	1.94142	1.58936	324.66	1.39907e-72	2.13099e-71
	298	ENSG00000131153	1.94017	4.73607	324.383	1.60805e-72	2.44427e-71
	299	ENSG00000182010	1.93655	2.27099	323.317	2.74342e-72	4.15725e-71
	300	ENSG00000164087	1.93468	4.54809	322.836	3.49326e-72	5.2827e-71
	301	ENSG00000160345	1.92574	4.40714	320.321	1.23299e-71	1.85512e-70
	302	ENSG00000172379	1.92445	5.3319	319.966	1.47325e-71	2.20764e-70
	303	ENSG00000197903	1.92389	8.51838	319.815	1.58962e-71	2.37961e-70
	304	ENSG00000123473	1.92366	3.41497	319.727	1.6609e-71	2.4813e-70
	305	ENSG00000160949	1.9205	3.8725	318.846	2.58391e-71	3.85244e-70
	306	ENSG00000168743	1.9195	7.18867	318.581	2.95043e-71	4.39448e-70
	307	ENSG00000164403	1.91934	5.96647	318.536	3.01891e-71	4.49195e-70
	308	ENSG00000127084	1.91756	5.46488	318.036	3.87959e-71	5.7668e-70
	309	ENSG00000273162	1.90961	1.49675	315.727	1.23487e-70	1.83188e-69
	310	ENSG00000106236	1.90228	2.3579	313.722	3.37694e-70	4.99456e-69
	311	ENSG00000232434	1.90095	2.39842	313.352	4.06486e-70	6.00601e-69
	312	ENSG00000140534	1.89693	2.35852	312.228	7.14231e-70	1.05111e-68
	313	ENSG00000253161	1.88559	1.89933	309.06	3.49931e-69	5.12943e-68
	314	ENSG00000122966	1.882	2.98451	308.096	5.67535e-69	8.29453e-68
	315	ENSG00000128165	1.87652	3.83868	306.591	1.20739e-68	1.75421e-67
	316	ENSG00000124243	1.87632	4.22867	306.541	1.23824e-68	1.79726e-67
	317	ENSG00000132749	1.87615	4.83993	306.499	1.26419e-68	1.83314e-67
	318	ENSG00000107731	1.87613	5.66473	306.496	1.26607e-68	1.83407e-67
	319	ENSG00000138795	1.87379	4.4923	305.841	1.75868e-68	2.54021e-67
	320	ENSG00000171951	1.87209	2.97813	305.356	2.24355e-68	3.2374e-67
	321	ENSG00000176058	1.87169	5.02524	305.265	2.34766e-68	3.38434e-67
	322	ENSG00000180044	1.87148	2.90336	305.183	2.44719e-68	3.52438e-67
	323	ENSG00000110169	1.86865	4.9653	304.425	3.57934e-68	5.14487e-67
	324	ENSG00000101194	1.86817	3.11603	304.271	3.86554e-68	5.54548e-67
	325	ENSG00000121753	1.86788	4.27419	304.208	3.99005e-68	5.71856e-67
	326	ENSG00000127585	1.86742	5.20518	304.086	4.24142e-68	6.07294e-67
	327	ENSG00000175264	1.86719	4.86774	304.022	4.38156e-68	6.26753e-67
	328	ENSG00000204839	1.86694	3.68365	303.942	4.55933e-68	6.51553e-67
	329	ENSG00000159212	1.86665	6.75718	303.877	4.7106e-68	6.72522e-67
	330	ENSG00000196542	1.86543	4.97863	303.535	5.59253e-68	7.97662e-67
	331	ENSG00000106819	1.86252	7.73176	302.738	8.34205e-68	1.1864e-66
	332	ENSG00000184678	1.8606	7.2393	302.21	1.08701e-67	1.54446e-66
	333	ENSG00000276180	1.84714	5.67773	298.503	6.98226e-67	9.81694e-66
	334	ENSG00000243449	1.84708	4.67095	298.482	7.05653e-67	9.91195e-66
	335	ENSG00000196976	1.84619	7.03338	298.246	7.94032e-67	1.11428e-65
	336	ENSG00000147485	1.84584	2.90337	298.122	8.45336e-67	1.18515e-65
	337	ENSG00000131203	1.84487	4.52667	297.876	9.56225e-67	1.33808e-65
	338	ENSG00000130635	1.8395	7.58842	296.41	1.99489e-66	2.78101e-65
	339	ENSG00000177602	1.83939	2.16509	296.329	2.07719e-66	2.89303e-65
	340	ENSG00000176890	1.83571	5.55728	295.37	3.36125e-66	4.66823e-65
	341	ENSG00000117586	1.83519	3.15471	295.207	3.64764e-66	5.05176e-65
	342	ENSG00000101213	1.83509	4.97598	295.197	3.6667e-66	5.06868e-65
	343	ENSG00000197299	1.83045	2.80806	293.904	7.01413e-66	9.65993e-65
	344	ENSG00000140525	1.82371	4.75064	292.089	1.7436e-65	2.39907e-64
	345	ENSG00000181218	1.82115	6.32758	291.396	2.46803e-65	3.38954e-64
	346	ENSG00000254726	1.81367	5.12341	289.357	6.86604e-65	9.3948e-64
	347	ENSG00000163704	1.81363	4.28531	289.34	6.92385e-65	9.46516e-64
	348	ENSG00000185507	1.81345	6.1528	289.3	7.0631e-65	9.6466e-64
	349	ENSG00000114656	1.81329	0.697194	289.121	7.7266e-65	1.05431e-63
	350	ENSG00000213186	1.79945	2.87114	285.475	4.814e-64	6.53266e-63
	351	ENSG00000156802	1.79632	5.74234	284.655	7.26306e-64	9.83595e-63
	352	ENSG00000169241	1.78751	7.49069	282.278	2.39473e-63	3.22309e-62
	353	ENSG00000089692	1.78424	2.99548	281.371	3.77458e-63	5.06184e-62
	354	ENSG00000161800	1.78139	5.53204	280.627	5.4829e-63	7.33282e-62
	355	ENSG00000010030	1.78065	3.59742	280.414	6.1014e-63	8.15264e-62
	356	ENSG00000272405	1.78033	3.61775	280.328	6.37048e-63	8.49684e-62
	357	ENSG00000137573	1.78015	7.06838	280.296	6.4736e-63	8.61886e-62
	358	ENSG00000164128	1.7772	8.17919	279.498	9.65939e-63	1.28143e-61
	359	ENSG00000239672	1.77636	6.44133	279.277	1.07951e-62	1.43081e-61
	360	ENSG00000124140	1.77625	-0.717031	278.907	1.29947e-62	1.71927e-61
	361	ENSG00000147536	1.77549	2.98462	279.018	1.22889e-62	1.62734e-61
	362	ENSG00000085552	1.76995	5.13861	277.551	2.56594e-62	3.38581e-61
	363	ENSG00000166920	1.76682	6.52846	276.717	3.89966e-62	5.13195e-61
	364	ENSG00000186564	1.76295	1.29323	275.598	6.83594e-62	8.96422e-61
	365	ENSG00000198937	1.7629	6.81729	275.668	6.60273e-62	8.66609e-61
	366	ENSG00000155367	1.76068	3.95978	275.062	8.94849e-62	1.17137e-60
	367	ENSG00000103490	1.75949	6.67957	274.755	1.04366e-61	1.36496e-60
	368	ENSG00000123219	1.75417	2.53884	273.299	2.16765e-61	2.82999e-60
	369	ENSG00000163568	1.75412	2.33467	273.282	2.18599e-61	2.85142e-60
	370	ENSG00000261716	1.75351	4.1599	273.149	2.33678e-61	3.04542e-60
	371	ENSG00000132182	1.75091	6.15774	272.464	3.29526e-61	4.28703e-60
	372	ENSG00000165949	1.74856	8.16188	271.839	4.50992e-61	5.85183e-60
	373	ENSG00000188486	1.74293	6.69558	270.34	9.56629e-61	1.23156e-59
	374	ENSG00000183779	1.74225	8.08256	270.16	1.04742e-60	1.34727e-59
	375	ENSG00000141682	1.73478	5.23673	268.173	2.8382e-60	3.62864e-59
	376	ENSG00000149243	1.73434	2.72826	268.031	3.04821e-60	3.89041e-59
	377	ENSG00000114346	1.733	5.52094	267.702	3.59599e-60	4.58559e-59
	378	ENSG00000078081	1.73278	4.04348	267.635	3.71923e-60	4.73866e-59
	379	ENSG00000163507	1.72858	3.49028	266.517	6.51533e-60	8.28689e-59
	380	ENSG00000233493	1.72562	4.39832	265.743	9.61243e-60	1.22051e-58
	381	ENSG00000135549	1.72545	6.10681	265.705	9.79617e-60	1.24278e-58
	382	ENSG00000171345	1.72008	11.4822	264.289	1.99354e-59	2.52044e-58
	383	ENSG00000162814	1.71942	2.07923	264.067	2.22884e-59	2.81313e-58
	384	ENSG00000187741	1.71859	2.39821	263.858	2.47567e-59	3.11934e-58
	385	ENSG00000196584	1.71466	2.87091	262.833	4.13974e-59	5.20721e-58
	386	ENSG00000163040	1.71053	5.93233	261.77	7.05902e-59	8.84918e-58
	387	ENSG00000188368	1.70306	2.34321	259.772	1.92401e-58	2.38968e-57
	388	ENSG00000235027	1.70303	2.52474	259.769	1.9272e-58	2.39163e-57
	389	ENSG00000131188	1.70274	3.10293	259.704	1.99126e-58	2.46906e-57
	390	ENSG00000204262	1.70232	8.342	259.616	2.08098e-58	2.57816e-57
	391	ENSG00000145244	1.70025	1.54482	259.006	2.82658e-58	3.4902e-57
	392	ENSG00000145194	1.69438	3.01796	257.513	5.97954e-58	7.34665e-57
	393	ENSG00000003249	1.69219	5.24357	256.958	7.90003e-58	9.67411e-57
	394	ENSG00000134222	1.69126	4.10996	256.71	8.94724e-58	1.09474e-56
	395	ENSG00000143369	1.69101	7.43316	256.654	9.2012e-58	1.12489e-56
	396	ENSG00000261220	1.68988	2.83464	256.333	1.08092e-57	1.32038e-56
	397	ENSG00000145911	1.68715	4.75773	255.64	1.53053e-57	1.86498e-56
	398	ENSG00000115884	1.67968	8.80587	253.706	4.04134e-57	4.91232e-56
	399	ENSG00000183813	1.67715	2.58404	253.011	5.72828e-57	6.95711e-56
	400	ENSG00000025708	1.67637	7.00223	252.838	6.24747e-57	7.58146e-56
	401	ENSG00000141741	1.67606	7.1675	252.756	6.50911e-57	7.88604e-56
	402	ENSG00000117152	1.67389	3.57276	252.178	8.70416e-57	1.05196e-55
	403	ENSG00000107485	1.67316	9.5997	252.007	9.48257e-57	1.1451e-55
	404	ENSG00000177732	1.67234	5.65923	251.788	1.05836e-56	1.27701e-55
	405	ENSG00000179528	1.67082	1.31573	251.322	1.33721e-56	1.61086e-55
	406	ENSG00000124256	1.66925	1.90011	250.94	1.62004e-56	1.94681e-55
	407	ENSG00000251562	1.66701	8.51729	250.407	2.1168e-56	2.53759e-55
	408	ENSG00000076554	1.66379	7.13888	249.574	3.21622e-56	3.8431e-55
	409	ENSG00000129514	1.66373	8.34808	249.557	3.24348e-56	3.87256e-55
	410	ENSG00000257167	1.65685	2.04732	247.738	8.08454e-56	9.62926e-55
	411	ENSG00000119714	1.65421	4.13033	247.089	1.11973e-55	1.33047e-54
	412	ENSG00000103254	1.65223	4.94565	246.582	1.44419e-55	1.71187e-54
	413	ENSG00000127586	1.65158	3.98432	246.409	1.57497e-55	1.86539e-54
	414	ENSG00000109062	1.65144	9.33677	246.384	1.59527e-55	1.88792e-54
	415	ENSG00000143590	1.64608	5.13756	244.999	3.19688e-55	3.75633e-54
	416	ENSG00000104889	1.64444	6.09325	244.581	3.94311e-55	4.6185e-54
	417	ENSG00000104524	1.64349	5.42246	244.335	4.46155e-55	5.2216e-54
	418	ENSG00000254389	1.64202	3.55186	243.945	5.42555e-55	6.3398e-54
	419	ENSG00000104522	1.63997	7.07152	243.433	7.01738e-55	8.17406e-54
	420	ENSG00000136542	1.63966	3.98691	243.344	7.33776e-55	8.54053e-54
	421	ENSG00000170421	1.63925	10.0451	243.256	7.66801e-55	8.9109e-54
	422	ENSG00000213420	1.63886	1.57818	243.088	8.34322e-55	9.68036e-54
	423	ENSG00000108511	1.63712	3.92291	242.693	1.01742e-54	1.17863e-53
	424	ENSG00000166246	1.6325	1.85543	241.472	1.87808e-54	2.17057e-53
	425	ENSG00000138944	1.63196	1.64041	241.324	2.02304e-54	2.33628e-53
	426	ENSG00000139890	1.6302	1.67808	240.876	2.53355e-54	2.91901e-53
	427	ENSG00000272335	1.62798	5.963	240.359	3.28368e-54	3.77152e-53
	428	ENSG00000074410	1.62668	8.11435	240.03	3.87392e-54	4.44255e-53
	429	ENSG00000157601	1.61892	6.72094	238.05	1.0469e-53	1.19502e-52
	430	ENSG00000095587	1.61851	-0.7068	237.68	1.26042e-53	1.43433e-52
	431	ENSG00000197859	1.61732	3.19104	237.625	1.29622e-53	1.47392e-52
	432	ENSG00000117632	1.61667	7.14829	237.477	1.3961e-53	1.58506e-52
	433	ENSG00000164220	1.61633	5.38389	237.388	1.4597e-53	1.65473e-52
	434	ENSG00000011422	1.61321	5.2215	236.593	2.17576e-53	2.4627e-52
	435	ENSG00000143412	1.61269	6.64041	236.465	2.32009e-53	2.62406e-52
	436	ENSG00000078098	1.61246	4.83538	236.401	2.39633e-53	2.70807e-52
	437	ENSG00000073111	1.61139	5.86184	236.131	2.74316e-53	3.0884e-52
	438	ENSG00000137135	1.61135	2.13119	236.087	2.80547e-53	3.15615e-52
	439	ENSG00000142731	1.61104	3.50954	236.032	2.88422e-53	3.24229e-52
	440	ENSG00000160781	1.61042	3.68269	235.877	3.11741e-53	3.49645e-52
	441	ENSG00000185803	1.60945	6.74547	235.64	3.5103e-53	3.93116e-52
	442	ENSG00000017483	1.60724	3.26002	235.064	4.68924e-53	5.23956e-52
	443	ENSG00000128408	1.60644	3.13934	234.86	5.19321e-53	5.79393e-52
	444	ENSG00000128045	1.60351	3.81263	234.123	7.51909e-53	8.36993e-52
	445	ENSG00000102003	1.60344	2.75002	234.095	7.62796e-53	8.48475e-52
	446	ENSG00000159753	1.6021	1.61226	233.724	9.18779e-53	1.02044e-51
	447	ENSG00000139044	1.59967	4.43814	233.156	1.22189e-52	1.35405e-51
	448	ENSG00000104738	1.59941	6.49144	233.096	1.25975e-52	1.39391e-51
	449	ENSG00000097046	1.5985	3.97207	232.857	1.41994e-52	1.56882e-51
	450	ENSG00000138346	1.59442	3.19816	231.819	2.39131e-52	2.63222e-51
	451	ENSG00000182325	1.59374	5.09047	231.661	2.58891e-52	2.8476e-51
	452	ENSG00000181788	1.59272	7.53328	231.408	2.93973e-52	3.23108e-51
	453	ENSG00000162063	1.59199	4.41948	231.217	3.23532e-52	3.55069e-51
	454	ENSG00000140379	1.588	4.50697	230.212	5.35894e-52	5.85097e-51
	455	ENSG00000135074	1.58737	3.79478	230.048	5.81904e-52	6.34396e-51
	456	ENSG00000160298	1.58689	3.02959	229.918	6.21251e-52	6.76296e-51
	457	ENSG00000141736	1.58431	8.3186	229.291	8.51226e-52	9.25286e-51
	458	ENSG00000180921	1.57909	6.8292	227.978	1.64537e-51	1.78198e-50
	459	ENSG00000141424	1.5771	10.5645	227.479	2.11377e-51	2.2826e-50
	460	ENSG00000265688	1.5763	4.25392	227.271	2.34704e-51	2.53265e-50
	461	ENSG00000140263	1.57604	5.44883	227.21	2.42021e-51	2.6078e-50
	462	ENSG00000050438	1.5719	2.95232	226.155	4.11072e-51	4.41328e-50
	463	ENSG00000100285	1.57036	3.22772	225.774	4.97763e-51	5.31702e-50
	464	ENSG00000111335	1.57012	6.47983	225.729	5.09138e-51	5.4346e-50
	465	ENSG00000188483	1.56984	4.81076	225.656	5.28143e-51	5.6334e-50
	466	ENSG00000141582	1.56833	6.413	225.282	6.37158e-51	6.78642e-50
	467	ENSG00000091831	1.56721	7.38062	225.003	7.33174e-51	7.80348e-50
	468	ENSG00000204950	1.56542	2.71679	224.532	9.28791e-51	9.87132e-50
	469	ENSG00000073350	1.56304	5.76703	223.96	1.23805e-50	1.31393e-49
	470	ENSG00000184986	1.56061	3.60235	223.345	1.68557e-50	1.78504e-49
	471	ENSG00000119969	1.55876	2.9783	222.875	2.13478e-50	2.25752e-49
	472	ENSG00000105289	1.55845	5.91629	222.817	2.19783e-50	2.32255e-49
	473	ENSG00000260196	1.55534	1.59464	221.993	3.32394e-50	3.50255e-49
	474	ENSG00000100625	1.55489	4.0254	221.923	3.44368e-50	3.62615e-49
	475	ENSG00000132639	1.5547	2.74252	221.861	3.55277e-50	3.73836e-49
	476	ENSG00000135744	1.55244	5.38442	221.321	4.65862e-50	4.88808e-49
	477	ENSG00000112996	1.54847	6.5505	220.335	7.64238e-50	7.99614e-49
	478	ENSG00000174939	1.54683	3.25902	219.917	9.43179e-50	9.84057e-49
	479	ENSG00000203760	1.54564	5.94561	219.635	1.08642e-49	1.13271e-48
	480	ENSG00000165244	1.5423	3.70306	218.797	1.65494e-49	1.71698e-48
	481	ENSG00000228594	1.54182	5.20237	218.686	1.74971e-49	1.8115e-48
	482	ENSG00000260219	1.53863	4.46654	217.895	2.60369e-49	2.68999e-48
	483	ENSG00000165490	1.53804	2.81609	217.734	2.82263e-49	2.91416e-48
	484	ENSG00000150337	1.53592	2.97735	217.215	3.66386e-49	3.77477e-48
	485	ENSG00000165644	1.5357	4.73058	217.172	3.74295e-49	3.85357e-48
	486	ENSG00000185420	1.53245	3.19686	216.361	5.62586e-49	5.77206e-48
	487	ENSG00000099849	1.53234	5.77185	216.346	5.66754e-49	5.8108e-48
	488	ENSG00000038427	1.53179	7.03276	216.213	6.06082e-49	6.20972e-48
	489	ENSG00000177614	1.53043	1.87618	215.838	7.31457e-49	7.46843e-48
	490	ENSG00000272079	1.53036	3.1856	215.846	7.28536e-49	7.44374e-48
	491	ENSG00000042832	1.52497	-1.03865	214.233	1.6386e-48	1.66503e-47
	492	ENSG00000161328	1.52428	4.00926	214.358	1.53858e-48	1.56662e-47
	493	ENSG00000136490	1.52409	4.2501	214.312	1.57427e-48	1.60186e-47
	494	ENSG00000090971	1.52391	5.3295	214.273	1.60607e-48	1.63309e-47
	495	ENSG00000117009	1.52149	2.74251	213.658	2.1871e-48	2.21933e-47
	496	ENSG00000213199	1.52101	1.87423	213.523	2.3405e-48	2.37174e-47
	497	ENSG00000188001	1.52072	4.93903	213.487	2.38278e-48	2.41293e-47
	498	ENSG00000204060	1.51642	3.5288	212.425	4.06243e-48	4.09145e-47
	499	ENSG00000134321	1.51298	5.20531	211.592	6.1732e-48	6.19202e-47
	500	ENSG00000073150	1.51209	2.90585	211.359	6.93886e-48	6.95059e-47
	501	ENSG00000027869	1.51138	2.94618	211.186	7.57076e-48	7.57844e-47
	502	ENSG00000074370	1.51042	6.05253	210.968	8.44654e-48	8.44369e-47
	503	ENSG00000197977	1.51021	5.56763	210.918	8.66143e-48	8.64683e-47
	504	ENSG00000164692	1.49907	10.9171	208.206	3.38318e-47	3.34813e-46
	505	ENSG00000162755	1.49883	4.79868	208.142	3.49317e-47	3.45467e-46
	506	ENSG00000139714	1.49802	2.19404	207.919	3.9083e-47	3.85749e-46
	507	ENSG00000172366	1.49433	4.64274	207.049	6.05021e-47	5.95567e-46
	508	ENSG00000143578	1.49206	7.59179	206.501	7.9655e-47	7.83583e-46
	509	ENSG00000187951	1.49198	1.408	206.427	8.26768e-47	8.1223e-46
	510	ENSG00000167700	1.49192	6.11144	206.467	8.10209e-47	7.9649e-46
	511	ENSG00000172575	1.49151	3.86628	206.361	8.54834e-47	8.39246e-46
	512	ENSG00000168461	1.49	7.24899	206.004	1.02259e-46	1.00062e-45
	513	ENSG00000147799	1.48928	4.54979	205.823	1.11995e-46	1.09517e-45
	514	ENSG00000106537	1.48855	9.27457	205.652	1.22031e-46	1.19095e-45
	515	ENSG00000158714	1.48814	4.59343	205.549	1.28542e-46	1.25367e-45
	516	ENSG00000160326	1.48556	3.04726	204.913	1.76954e-46	1.72356e-45
	517	ENSG00000167371	1.48194	2.94992	204.037	2.74779e-46	2.66761e-45
	518	ENSG00000181652	1.48158	1.16082	203.905	2.93632e-46	2.84132e-45
	519	ENSG00000263006	1.48105	2.27368	203.809	3.08065e-46	2.97709e-45
	520	ENSG00000107821	1.47829	4.30263	203.168	4.25167e-46	4.10071e-45
	521	ENSG00000139055	1.47325	5.28852	201.958	7.81001e-46	7.50826e-45
	522	ENSG00000249992	1.47069	4.62934	201.34	1.06529e-45	1.02214e-44
	523	ENSG00000143502	1.46871	4.96318	200.864	1.35278e-45	1.29546e-44
	524	ENSG00000101255	1.46728	5.85381	200.524	1.60518e-45	1.53618e-44
	525	ENSG00000182791	1.46524	1.59719	199.992	2.09736e-45	2.00203e-44
	526	ENSG00000168496	1.46486	6.14611	199.945	2.14751e-45	2.04858e-44
	527	ENSG00000129521	1.46474	4.81953	199.912	2.1834e-45	2.08147e-44
	528	ENSG00000134830	1.4624	3.8423	199.346	2.90102e-45	2.75494e-44
	529	ENSG00000111057	1.45929	10.0388	198.615	4.18863e-45	3.96754e-44
	530	ENSG00000157193	1.45919	2.54267	198.565	4.29498e-45	4.06567e-44
	531	ENSG00000198744	1.45904	6.38439	198.551	4.32501e-45	4.09149e-44
	532	ENSG00000213347	1.45868	2.84424	198.448	4.55575e-45	4.30427e-44
	533	ENSG00000225783	1.45854	1.6765	198.389	4.69182e-45	4.43e-44
	534	ENSG00000233461	1.45606	4.64154	197.837	6.19336e-45	5.84402e-44
	535	ENSG00000111799	1.45566	7.74649	197.746	6.48253e-45	6.11298e-44
	536	ENSG00000176920	1.45507	3.63084	197.594	6.99677e-45	6.58533e-44
	537	ENSG00000160867	1.45151	3.99832	196.746	1.07136e-44	1.0058e-43
	538	ENSG00000186638	1.45103	2.88377	196.624	1.13936e-44	1.06896e-43
	539	ENSG00000185842	1.4502	1.64886	196.399	1.27556e-44	1.19523e-43
	540	ENSG00000149927	1.44748	1.73104	195.755	1.76299e-44	1.64988e-43
	541	ENSG00000147676	1.44576	8.6069	195.392	2.11616e-44	1.97913e-43
	542	ENSG00000114631	1.44563	6.52343	195.354	2.15638e-44	2.01548e-43
	543	ENSG00000111331	1.44518	6.30173	195.249	2.27369e-44	2.12244e-43
	544	ENSG00000228232	1.44226	4.78823	194.551	3.22823e-44	3.0078e-43
	545	ENSG00000155093	1.44047	4.64959	194.126	3.99789e-44	3.72022e-43
	546	ENSG00000152076	1.43943	3.0046	193.868	4.55168e-44	4.2329e-43
	547	ENSG00000154654	1.43818	3.5127	193.577	5.26764e-44	4.88949e-43
	548	ENSG00000140937	1.43813	5.53003	193.574	5.27417e-44	4.89249e-43
	549	ENSG00000128011	1.43624	3.01963	193.113	6.65102e-44	6.16101e-43
	550	ENSG00000104953	1.43587	2.52977	193.018	6.97412e-44	6.45324e-43
	551	ENSG00000141696	1.43472	5.59195	192.766	7.9175e-44	7.31245e-43
	552	ENSG00000136457	1.43372	6.67695	192.532	8.90359e-44	8.21294e-43
	553	ENSG00000172382	1.43341	1.75924	192.42	9.42191e-44	8.68564e-43
	554	ENSG00000185480	1.42926	2.76936	191.46	1.52645e-43	1.4002e-42
	555	ENSG00000170382	1.42881	4.65517	191.368	1.59859e-43	1.46545e-42
	556	ENSG00000142694	1.42851	6.5082	191.301	1.65352e-43	1.51488e-42
	557	ENSG00000164620	1.42738	1.80421	190.999	1.92406e-43	1.76055e-42
	558	ENSG00000114529	1.42432	3.64234	190.303	2.72961e-43	2.48383e-42
	559	ENSG00000106211	1.42323	10.4387	190.059	3.08616e-43	2.80655e-42
	560	ENSG00000271936	1.42204	2.13197	189.749	3.60734e-43	3.27648e-42
	561	ENSG00000169891	1.42187	4.90986	189.734	3.63433e-43	3.29897e-42
	562	ENSG00000054967	1.42056	2.53084	189.407	4.28275e-43	3.8828e-42
	563	ENSG00000139629	1.41975	7.02857	189.239	4.66129e-43	4.21824e-42
	564	ENSG00000233822	1.41971	1.41313	189.182	4.79576e-43	4.33727e-42
	565	ENSG00000180573	1.41723	8.08359	188.647	6.27602e-43	5.6691e-42
	566	ENSG00000181444	1.41504	5.17593	188.131	8.1349e-43	7.32141e-42
	567	ENSG00000117308	1.41259	5.33985	187.558	1.08497e-42	9.74695e-42
	568	ENSG00000179967	1.41002	6.75162	186.958	1.4664e-42	1.31656e-41
	569	ENSG00000240972	1.40962	7.19034	186.864	1.5381e-42	1.3801e-41
	570	ENSG00000111602	1.40872	5.28467	186.652	1.71084e-42	1.53138e-41
	571	ENSG00000075275	1.40832	6.37193	186.559	1.79241e-42	1.60246e-41
	572	ENSG00000185090	1.40752	4.88267	186.37	1.9715e-42	1.7615e-41
	573	ENSG00000279948	1.40438	0.755743	185.565	2.95365e-42	2.62951e-41
	574	ENSG00000161980	1.40382	5.91228	185.509	3.03848e-42	2.70341e-41
	575	ENSG00000119333	1.40231	7.2186	185.156	3.62789e-42	3.22588e-41
	576	ENSG00000196405	1.4021	6.84792	185.107	3.71819e-42	3.30419e-41
	577	ENSG00000115648	1.40174	7.62286	185.024	3.87693e-42	3.44319e-41
	578	ENSG00000173110	1.40088	3.91696	184.816	4.30386e-42	3.81778e-41
	579	ENSG00000270804	1.39968	4.99894	184.542	4.94011e-42	4.37692e-41
	580	ENSG00000171631	1.39806	2.59001	184.148	6.0224e-42	5.32626e-41
	581	ENSG00000100479	1.39692	3.28933	183.89	6.85806e-42	6.05448e-41
	582	ENSG00000136770	1.39594	7.2943	183.674	7.64304e-42	6.73944e-41
	583	ENSG00000133816	1.39231	4.87393	182.829	1.16897e-41	1.02955e-40
	584	ENSG00000173457	1.39156	7.48216	182.658	1.27406e-41	1.12143e-40
	585	ENSG00000247095	1.38736	2.64481	181.666	2.09709e-41	1.83387e-40
	586	ENSG00000163462	1.38707	2.55357	181.597	2.17144e-41	1.89776e-40
	587	ENSG00000111674	1.38612	5.64099	181.395	2.40402e-41	2.09979e-40
	588	ENSG00000105699	1.38353	7.76455	180.799	3.24272e-41	2.82902e-40
	589	ENSG00000167861	1.38306	6.80169	180.688	3.42905e-41	2.98982e-40
	590	ENSG00000115257	1.38057	2.64558	180.095	4.62085e-41	4.02421e-40
	591	ENSG00000113810	1.37976	5.09932	179.926	5.03029e-41	4.37821e-40
	592	ENSG00000170684	1.37833	3.90107	179.591	5.9536e-41	5.17271e-40
	593	ENSG00000177542	1.37814	4.98354	179.552	6.07018e-41	5.27091e-40
	594	ENSG00000061656	1.378	3.34536	179.51	6.20005e-41	5.38052e-40
	595	ENSG00000188404	1.37756	5.00622	179.417	6.49674e-41	5.63469e-40
	596	ENSG00000137563	1.37696	5.44788	179.279	6.96308e-41	6.03209e-40
	597	ENSG00000103024	1.3767	7.33545	179.222	7.16444e-41	6.2029e-40
	598	ENSG00000129038	1.37639	6.14684	179.149	7.43239e-41	6.43113e-40
	599	ENSG00000186395	1.37482	6.45517	178.788	8.91304e-41	7.7033e-40
	600	ENSG00000168502	1.37374	2.5908	178.522	1.01913e-40	8.80292e-40
	601	ENSG00000168394	1.37295	7.03017	178.36	1.10556e-40	9.54392e-40
	602	ENSG00000067836	1.36816	5.70661	177.257	1.9243e-40	1.65539e-39
	603	ENSG00000149554	1.36802	3.5267	177.218	1.96271e-40	1.68746e-39
	604	ENSG00000111012	1.3665	2.4472	176.856	2.3545e-40	2.02077e-39
	605	ENSG00000177181	1.36633	1.62249	176.801	2.42071e-40	2.0764e-39
	606	ENSG00000261061	1.36578	4.57473	176.709	2.5346e-40	2.17283e-39
	607	ENSG00000106089	1.36542	3.26871	176.619	2.65216e-40	2.2723e-39
	608	ENSG00000169683	1.36469	5.08902	176.461	2.87152e-40	2.45739e-39
	609	ENSG00000261236	1.36449	6.17351	176.417	2.93587e-40	2.51101e-39
	610	ENSG00000137309	1.36322	7.97429	176.127	3.397e-40	2.89871e-39
	611	ENSG00000143367	1.3622	6.15848	175.892	3.82309e-40	3.26042e-39
	612	ENSG00000171502	1.36117	0.552636	175.579	4.47572e-40	3.81041e-39
	613	ENSG00000109084	1.36021	5.8682	175.437	4.80504e-40	4.08843e-39
	614	ENSG00000261324	1.3597	2.92737	175.306	5.13202e-40	4.36413e-39
	615	ENSG00000254986	1.35862	6.13554	175.075	5.76553e-40	4.89723e-39
	616	ENSG00000089127	1.35735	6.01362	174.785	6.67215e-40	5.66081e-39
	617	ENSG00000197774	1.35655	3.58362	174.593	7.34521e-40	6.22829e-39
	618	ENSG00000141854	1.3542	4.69317	174.064	9.58594e-40	8.11434e-39
	619	ENSG00000099337	1.35298	5.43326	173.787	1.10158e-39	9.31934e-39
	620	ENSG00000164032	1.35211	8.46047	173.592	1.21551e-39	1.02773e-38
	621	ENSG00000164694	1.35138	5.66763	173.422	1.32378e-39	1.11736e-38
	622	ENSG00000197275	1.35011	1.83098	173.102	1.55482e-39	1.31089e-38
	623	ENSG00000123136	1.3472	6.16532	172.473	2.1332e-39	1.79138e-38
	624	ENSG00000139618	1.34665	2.08749	172.323	2.30106e-39	1.93016e-38
	625	ENSG00000162769	1.34569	4.26462	172.126	2.5399e-39	2.12929e-38
	626	ENSG00000163472	1.34299	5.31365	171.517	3.45107e-39	2.88988e-38
	627	ENSG00000160753	1.34286	5.77827	171.488	3.50099e-39	2.93002e-38
	628	ENSG00000084444	1.34228	5.98443	171.357	3.73878e-39	3.12727e-38
	629	ENSG00000230615	1.34196	0.120745	171.18	4.08838e-39	3.41583e-38
	630	ENSG00000141574	1.34118	5.65382	171.107	4.24093e-39	3.54129e-38
	631	ENSG00000172602	1.33986	4.75961	170.807	4.93177e-39	4.11351e-38
	632	ENSG00000146205	1.33815	1.20041	170.374	6.12933e-39	5.09802e-38
	633	ENSG00000221955	1.33791	4.16923	170.364	6.16191e-39	5.12224e-38
	634	ENSG00000090382	1.33663	8.69534	170.079	7.1124e-39	5.90573e-38
	635	ENSG00000143845	1.3359	5.689	169.912	7.73355e-39	6.41789e-38
	636	ENSG00000178935	1.33428	6.66428	169.547	9.29083e-39	7.70161e-38
	637	ENSG00000099985	1.33375	2.50681	169.411	9.9519e-39	8.24038e-38
	638	ENSG00000188095	1.33303	2.45606	169.247	1.08064e-38	8.93794e-38
	639	ENSG00000146476	1.32997	7.58203	168.576	1.51429e-38	1.24967e-37
	640	ENSG00000168542	1.32861	11.5128	168.271	1.76563e-38	1.45628e-37
	641	ENSG00000160401	1.32795	2.10484	168.097	1.92637e-38	1.5862e-37
	642	ENSG00000174938	1.32734	6.37089	167.984	2.03948e-38	1.67841e-37
	643	ENSG00000136982	1.32671	4.17628	167.838	2.19451e-38	1.80298e-37
	644	ENSG00000235173	1.3267	6.1543	167.841	2.19169e-38	1.80166e-37
	645	ENSG00000196517	1.32651	4.53689	167.794	2.24385e-38	1.84249e-37
	646	ENSG00000184730	1.32598	4.36853	167.675	2.3828e-38	1.95442e-37
	647	ENSG00000103528	1.32486	3.78676	167.421	2.70751e-38	2.21953e-37
	648	ENSG00000164855	1.32294	3.75464	166.988	3.36537e-38	2.7573e-37
	649	ENSG00000141449	1.32159	3.10714	166.682	3.9249e-38	3.21217e-37
	650	ENSG00000018280	1.32128	1.91147	166.596	4.09826e-38	3.3522e-37
	651	ENSG00000118946	1.32118	2.68738	166.585	4.12181e-38	3.3696e-37
	652	ENSG00000134824	1.32091	6.08072	166.541	4.21421e-38	3.44323e-37
	653	ENSG00000203995	1.32035	2.5522	166.396	4.53357e-38	3.70008e-37
	654	ENSG00000117394	1.3171	6.685	165.688	6.47139e-38	5.27582e-37
	655	ENSG00000128228	1.31654	6.2378	165.561	6.89727e-38	5.61993e-37
	656	ENSG00000052344	1.31115	8.24231	164.359	1.26264e-37	1.02542e-36
	657	ENSG00000079616	1.31089	6.21285	164.3	1.30058e-37	1.05565e-36
	658	ENSG00000178896	1.31075	6.25246	164.268	1.32226e-37	1.07266e-36
	659	ENSG00000169689	1.31047	6.87216	164.206	1.3635e-37	1.10551e-36
	660	ENSG00000173917	1.30962	6.24474	164.016	1.50094e-37	1.21561e-36
	661	ENSG00000227218	1.30775	1.58536	163.565	1.88263e-37	1.52308e-36
	662	ENSG00000185101	1.30753	3.67889	163.544	1.9028e-37	1.53771e-36
	663	ENSG00000143797	1.3071	5.53501	163.453	1.99139e-37	1.60755e-36
	664	ENSG00000100558	1.30648	4.56557	163.313	2.13735e-37	1.7235e-36
	665	ENSG00000168061	1.30624	5.02724	163.261	2.19371e-37	1.76703e-36
	666	ENSG00000167207	1.30537	2.93299	163.057	2.4304e-37	1.95554e-36
	667	ENSG00000125898	1.30486	5.76897	162.955	2.55875e-37	2.0577e-36
	668	ENSG00000105649	1.30355	4.04235	162.661	2.96737e-37	2.37984e-36
	669	ENSG00000249859	1.30332	4.01653	162.608	3.04747e-37	2.44276e-36
	670	ENSG00000141570	1.30206	3.65756	162.327	3.50903e-37	2.80817e-36
	671	ENSG00000255823	1.3018	2.69573	162.262	3.62648e-37	2.9006e-36
	672	ENSG00000270028	1.30073	3.33122	162.03	4.07532e-37	3.25608e-36
	673	ENSG00000055163	1.30055	4.34841	161.995	4.14715e-37	3.31168e-36
	674	ENSG00000088305	1.29976	3.12821	161.812	4.54849e-37	3.6263e-36
	675	ENSG00000262814	1.29974	6.23626	161.82	4.53004e-37	3.61354e-36
	676	ENSG00000163364	1.29775	4.96878	161.377	5.65994e-37	4.50513e-36
	677	ENSG00000090539	1.29689	4.17891	161.182	6.24301e-37	4.96123e-36
	678	ENSG00000197837	1.29618	2.64316	161.014	6.79465e-37	5.39382e-36
	679	ENSG00000196074	1.29408	4.85492	160.563	8.52224e-37	6.758e-36
	680	ENSG00000185745	1.29408	6.5042	160.566	8.513e-37	6.75428e-36
	681	ENSG00000125967	1.29403	5.48813	160.554	8.56134e-37	6.78537e-36
	682	ENSG00000214900	1.29322	1.28161	160.333	9.57101e-37	7.56938e-36
	683	ENSG00000110092	1.29259	9.13271	160.238	1.00383e-36	7.93468e-36
	684	ENSG00000126562	1.28993	4.96608	159.646	1.35219e-36	1.06712e-35
	685	ENSG00000130222	1.28607	5.49618	158.798	2.07198e-36	1.63255e-35
	686	ENSG00000203896	1.28297	1.96521	158.091	2.95698e-36	2.32614e-35
	687	ENSG00000164885	1.28257	4.87048	158.026	3.05516e-36	2.4021e-35
	688	ENSG00000004478	1.27978	8.36134	157.415	4.15342e-36	3.25696e-35
	689	ENSG00000103485	1.27974	4.94379	157.404	4.17775e-36	3.2743e-35
	690	ENSG00000157388	1.2786	3.48314	157.148	4.75073e-36	3.71944e-35
	691	ENSG00000133195	1.27847	6.249	157.127	4.80093e-36	3.75675e-35
	692	ENSG00000117984	1.27752	10.5969	156.921	5.32747e-36	4.16437e-35
	693	ENSG00000144554	1.27552	3.66588	156.473	6.67148e-36	5.20671e-35
	694	ENSG00000065600	1.27476	4.38729	156.31	7.24158e-36	5.63975e-35
	695	ENSG00000179841	1.27444	2.72169	156.228	7.54867e-36	5.86964e-35
	696	ENSG00000065911	1.27335	6.49738	156.006	8.44022e-36	6.55257e-35
	697	ENSG00000164078	1.27317	4.11768	155.961	8.63294e-36	6.69867e-35
	698	ENSG00000110436	1.27081	2.89966	155.438	1.12323e-35	8.69736e-35
	699	ENSG00000074071	1.27076	8.14864	155.441	1.12168e-35	8.68995e-35
	700	ENSG00000167553	1.26997	6.48209	155.266	1.22486e-35	9.47441e-35
	701	ENSG00000204516	1.26939	4.0141	155.135	1.30814e-35	1.01133e-34
	702	ENSG00000125505	1.26932	6.68765	155.126	1.31426e-35	1.01554e-34
	703	ENSG00000272398	1.26846	10.5189	154.937	1.44497e-35	1.11537e-34
	704	ENSG00000116586	1.26755	7.50062	154.739	1.59696e-35	1.23013e-34
	705	ENSG00000160877	1.2675	6.59729	154.729	1.60502e-35	1.23569e-34
	706	ENSG00000160325	1.26733	5.94355	154.691	1.6361e-35	1.25896e-34
	707	ENSG00000130520	1.26712	7.12325	154.645	1.67372e-35	1.28725e-34
	708	ENSG00000106789	1.26653	5.42674	154.515	1.78739e-35	1.37324e-34
	709	ENSG00000076944	1.2665	5.30873	154.508	1.79357e-35	1.37727e-34
	710	ENSG00000105472	1.26583	5.59784	154.363	1.92933e-35	1.47998e-34
	711	ENSG00000110492	1.26483	8.44143	154.146	2.15202e-35	1.6491e-34
	712	ENSG00000180998	1.26305	1.59131	153.725	2.65964e-35	2.03178e-34
	713	ENSG00000277363	1.26273	3.49311	153.681	2.71985e-35	2.07671e-34
	714	ENSG00000188211	1.26272	1.32218	153.646	2.76811e-35	2.11247e-34
	715	ENSG00000180340	1.26224	3.98801	153.577	2.86571e-35	2.18582e-34
	716	ENSG00000168476	1.26018	5.74778	153.133	3.58287e-35	2.72302e-34
	717	ENSG00000159147	1.25988	4.47238	153.065	3.70742e-35	2.81623e-34
	718	ENSG00000225556	1.25972	2.36887	153.015	3.80146e-35	2.88618e-34
	719	ENSG00000132646	1.2594	8.46251	152.966	3.89607e-35	2.9565e-34
	720	ENSG00000134215	1.25929	6.88583	152.941	3.94695e-35	2.99357e-34
	721	ENSG00000134326	1.25541	4.31508	152.096	6.03835e-35	4.56577e-34
	722	ENSG00000136108	1.25192	5.18672	151.341	8.82803e-35	6.66491e-34
	723	ENSG00000173621	1.25157	4.96185	151.266	9.16973e-35	6.91936e-34
	724	ENSG00000274897	1.25103	0.822912	151.097	9.98328e-35	7.52558e-34
	725	ENSG00000280832	1.25074	2.06459	151.066	1.01383e-34	7.63465e-34
	726	ENSG00000161981	1.24807	5.77756	150.512	1.33992e-34	1.00647e-33
	727	ENSG00000130303	1.24767	9.73489	150.427	1.39853e-34	1.04996e-33
	728	ENSG00000175130	1.24666	9.85768	150.209	1.56086e-34	1.17124e-33
	729	ENSG00000144395	1.24598	-0.0129866	149.961	1.76763e-34	1.32171e-33
	730	ENSG00000138623	1.24586	3.38055	150.026	1.71138e-34	1.28224e-33
	731	ENSG00000123989	1.24578	7.44536	150.019	1.7175e-34	1.28617e-33
	732	ENSG00000122861	1.24566	7.11275	149.993	1.73955e-34	1.30137e-33
	733	ENSG00000085831	1.24334	5.92358	149.491	2.23998e-34	1.67236e-33
	734	ENSG00000143851	1.24301	2.9622	149.409	2.33422e-34	1.74008e-33
	735	ENSG00000148848	1.2427	5.61775	149.354	2.40027e-34	1.78843e-33
	736	ENSG00000007376	1.24241	5.51609	149.29	2.47815e-34	1.84459e-33
	737	ENSG00000163535	1.24048	3.32017	148.867	3.06624e-34	2.2789e-33
	738	ENSG00000120334	1.23963	3.33655	148.685	3.36079e-34	2.49656e-33
	739	ENSG00000167535	1.23902	4.72597	148.56	3.57802e-34	2.6566e-33
	740	ENSG00000244731	1.23758	5.35246	148.253	4.17753e-34	3.09397e-33
	741	ENSG00000188312	1.23716	2.42422	148.146	4.40795e-34	3.26298e-33
	742	ENSG00000100304	1.23707	6.66861	148.144	4.41195e-34	3.26432e-33
	743	ENSG00000079263	1.23676	2.01091	148.055	4.61402e-34	3.41212e-33
	744	ENSG00000154370	1.23634	4.45951	147.985	4.78008e-34	3.53139e-33
	745	ENSG00000163923	1.23469	5.96602	147.633	5.70702e-34	4.2057e-33
	746	ENSG00000255224	1.23452	2.72884	147.585	5.84642e-34	4.302e-33
	747	ENSG00000097021	1.23448	4.96313	147.587	5.84092e-34	4.30009e-33
	748	ENSG00000124813	1.23391	3.59733	147.459	6.2276e-34	4.58021e-33
	749	ENSG00000181649	1.23233	5.23372	147.126	7.36342e-34	5.41288e-33
	750	ENSG00000225614	1.23123	3.23246	146.884	8.31957e-34	6.10969e-33
	751	ENSG00000133321	1.22813	8.68314	146.233	1.15478e-33	8.45105e-33
	752	ENSG00000275437	1.22804	0.0964084	146.12	1.22187e-33	8.92884e-33
	753	ENSG00000105963	1.22761	2.15981	146.1	1.23431e-33	9.01528e-33
	754	ENSG00000129295	1.22603	4.10344	145.779	1.45103e-33	1.05773e-32
	755	ENSG00000260852	1.226	2.68137	145.763	1.46302e-33	1.06594e-32
	756	ENSG00000224389	1.22516	5.51184	145.596	1.59115e-33	1.15759e-32
	757	ENSG00000176619	1.2248	5.86033	145.52	1.65278e-33	1.20184e-32
	758	ENSG00000173272	1.22467	5.31931	145.492	1.67688e-33	1.21877e-32
	759	ENSG00000185522	1.22413	2.5994	145.364	1.78763e-33	1.29799e-32
	760	ENSG00000089356	1.22355	8.12636	145.255	1.88922e-33	1.37107e-32
	761	ENSG00000128965	1.22262	2.60057	145.042	2.10242e-33	1.52505e-32
	762	ENSG00000159259	1.21843	4.22213	144.162	3.2749e-33	2.36627e-32
	763	ENSG00000157734	1.21725	2.7171	143.903	3.73116e-33	2.68955e-32
	764	ENSG00000105327	1.21718	4.08458	143.897	3.74197e-33	2.69585e-32
	765	ENSG00000136379	1.21658	5.30861	143.772	3.98483e-33	2.86943e-32
	766	ENSG00000231407	1.21615	0.133586	143.598	4.34936e-33	3.12584e-32
	767	ENSG00000006625	1.215	7.75082	143.439	4.71128e-33	3.3843e-32
	768	ENSG00000163382	1.21447	8.12037	143.328	4.98416e-33	3.57859e-32
	769	ENSG00000144040	1.21316	3.71073	143.043	5.75185e-33	4.12378e-32
	770	ENSG00000161179	1.21286	5.47515	142.984	5.92658e-33	4.24495e-32
	771	ENSG00000140284	1.21276	5.1281	142.962	5.99135e-33	4.28926e-32
	772	ENSG00000049192	1.21255	1.06141	142.877	6.25433e-33	4.47537e-32
	773	ENSG00000234380	1.21082	1.21924	142.517	7.49525e-33	5.34267e-32
	774	ENSG00000152082	1.21022	7.30193	142.427	7.84324e-33	5.58802e-32
	775	ENSG00000117410	1.21	7.41248	142.381	8.02576e-33	5.71257e-32
	776	ENSG00000187840	1.20886	7.71483	142.139	9.06542e-33	6.44947e-32
	777	ENSG00000058335	1.20839	0.871109	141.99	9.77412e-33	6.95033e-32
	778	ENSG00000130812	1.20741	-0.19584	141.73	1.11381e-32	7.91266e-32
	779	ENSG00000272841	1.20605	3.67639	141.542	1.22498e-32	8.69823e-32
	780	ENSG00000143748	1.20482	5.47582	141.286	1.39309e-32	9.88247e-32
	781	ENSG00000143418	1.2048	8.30607	141.283	1.39521e-32	9.89277e-32
	782	ENSG00000000460	1.20456	3.35474	141.224	1.43702e-32	1.01843e-31
	783	ENSG00000110448	1.20371	3.55951	141.046	1.57181e-32	1.11236e-31
	784	ENSG00000184207	1.20168	5.07778	140.624	1.94414e-32	1.37128e-31
	785	ENSG00000168101	1.2011	6.31593	140.505	2.06418e-32	1.45525e-31
	786	ENSG00000142606	1.1991	2.00028	140.063	2.57902e-32	1.81648e-31
	787	ENSG00000131037	1.19789	4.99212	139.829	2.90197e-32	2.042e-31
	788	ENSG00000137216	1.19649	6.30506	139.537	3.3614e-32	2.36304e-31
	789	ENSG00000186493	1.19542	5.37184	139.311	3.76599e-32	2.64495e-31
	790	ENSG00000167642	1.19467	8.80932	139.157	4.06944e-32	2.85401e-31
	791	ENSG00000008516	1.1936	2.65925	138.919	4.5887e-32	3.21057e-31
	792	ENSG00000104450	1.19257	4.05629	138.712	5.09181e-32	3.55922e-31
	793	ENSG00000084710	1.19255	2.16994	138.693	5.1412e-32	3.59204e-31
	794	ENSG00000186827	1.19237	3.25896	138.666	5.21034e-32	3.63864e-31
	795	ENSG00000166451	1.19171	3.65715	138.528	5.58484e-32	3.89833e-31
	796	ENSG00000139354	1.18985	2.60591	138.133	6.81474e-32	4.75011e-31
	797	ENSG00000157227	1.1882	8.78529	137.803	8.04674e-32	5.60621e-31
	798	ENSG00000171793	1.18732	4.88637	137.616	8.84075e-32	6.15651e-31
	799	ENSG00000173890	1.18689	5.65603	137.529	9.23703e-32	6.42944e-31
	800	ENSG00000101276	1.18682	4.9026	137.513	9.31273e-32	6.47909e-31
	801	ENSG00000176749	1.18627	2.69678	137.387	9.92343e-32	6.89749e-31
	802	ENSG00000146386	1.18556	7.20058	137.252	1.0621e-31	7.37885e-31
	803	ENSG00000003989	1.18464	7.19232	137.06	1.17011e-31	8.11781e-31
	804	ENSG00000135052	1.18209	8.10503	136.531	1.5269e-31	1.05635e-30
	805	ENSG00000092470	1.18205	4.0428	136.518	1.53731e-31	1.06305e-30
	806	ENSG00000197496	1.18196	6.31726	136.503	1.5489e-31	1.07056e-30
	807	ENSG00000149923	1.18192	7.58415	136.494	1.55551e-31	1.07463e-30
	808	ENSG00000175352	1.18139	4.99603	136.383	1.64563e-31	1.13636e-30
	809	ENSG00000173137	1.18082	4.14921	136.262	1.74886e-31	1.20652e-30
	810	ENSG00000183044	1.17946	5.00532	135.982	2.01388e-31	1.38806e-30
	811	ENSG00000188672	1.17829	1.23437	135.705	2.31529e-31	1.59284e-30
	812	ENSG00000168528	1.17736	7.86061	135.547	2.50622e-31	1.72339e-30
	813	ENSG00000129925	1.17668	6.11783	135.405	2.69196e-31	1.84854e-30
	814	ENSG00000170909	1.17591	3.48025	135.24	2.9264e-31	2.00766e-30
	815	ENSG00000106077	1.17571	6.75555	135.206	2.9763e-31	2.04095e-30
	816	ENSG00000137331	1.17447	8.49335	134.95	3.38523e-31	2.32029e-30
	817	ENSG00000262902	1.17339	6.21827	134.725	3.79123e-31	2.59737e-30
	818	ENSG00000150782	1.17292	4.20896	134.624	3.98939e-31	2.73187e-30
	819	ENSG00000236675	1.17284	4.17678	134.609	4.02133e-31	2.75247e-30
	820	ENSG00000180992	1.17219	7.71491	134.478	4.29509e-31	2.93442e-30
	821	ENSG00000130202	1.17133	8.06192	134.299	4.69869e-31	3.20572e-30
	822	ENSG00000108829	1.17116	7.61501	134.265	4.78134e-31	3.26061e-30
	823	ENSG00000114859	1.16805	3.38125	133.615	6.63399e-31	4.51154e-30
	824	ENSG00000269867	1.16804	5.54509	133.62	6.61626e-31	4.50155e-30
	825	ENSG00000280789	1.16795	4.8064	133.6	6.68347e-31	4.5431e-30
	826	ENSG00000206053	1.16741	7.82964	133.49	7.06282e-31	4.79436e-30
	827	ENSG00000211454	1.16509	1.54659	132.984	9.11418e-31	6.17554e-30
	828	ENSG00000185347	1.16433	2.99327	132.846	9.77009e-31	6.61391e-30
	829	ENSG00000234678	1.16425	2.70384	132.827	9.86391e-31	6.67437e-30
	830	ENSG00000108352	1.16317	4.15442	132.613	1.09873e-30	7.4311e-30
	831	ENSG00000278709	1.16221	2.89116	132.411	1.21654e-30	8.21662e-30
	832	ENSG00000103495	1.16113	6.52728	132.199	1.35365e-30	9.13438e-30
	833	ENSG00000162490	1.16069	0.256715	132.038	1.46814e-30	9.89343e-30
	834	ENSG00000148154	1.15938	7.31935	131.84	1.62201e-30	1.09204e-29
	835	ENSG00000177380	1.15888	3.35737	131.729	1.71478e-30	1.15397e-29
	836	ENSG00000166578	1.15844	2.60272	131.634	1.79879e-30	1.2094e-29
	837	ENSG00000142235	1.15356	3.38372	130.64	2.96813e-30	1.99108e-29
	838	ENSG00000187486	1.15243	4.57974	130.414	3.3264e-30	2.2294e-29
	839	ENSG00000112796	1.15191	5.97628	130.311	3.50417e-30	2.34748e-29
	840	ENSG00000254231	1.1518	3.21554	130.279	3.5603e-30	2.384e-29
	841	ENSG00000108344	1.15095	7.53838	130.115	3.86717e-30	2.58248e-29
	842	ENSG00000136295	1.15021	6.27008	129.964	4.17289e-30	2.78412e-29
	843	ENSG00000104341	1.14983	8.24137	129.887	4.33796e-30	2.89295e-29
	844	ENSG00000165695	1.14931	3.06598	129.77	4.60058e-30	3.06671e-29
	845	ENSG00000102100	1.1487	6.18087	129.656	4.87427e-30	3.24476e-29
	846	ENSG00000115828	1.14807	4.65428	129.525	5.2056e-30	3.46222e-29
	847	ENSG00000147535	1.14747	6.33145	129.404	5.53152e-30	3.67403e-29
	848	ENSG00000148362	1.14678	6.52292	129.264	5.93841e-30	3.94252e-29
	849	ENSG00000168275	1.14639	6.30028	129.186	6.17614e-30	4.09667e-29
	850	ENSG00000142185	1.14072	3.69651	128.027	1.1072e-29	7.30485e-29
	851	ENSG00000040608	1.14056	2.7848	127.99	1.12837e-29	7.43787e-29
	852	ENSG00000171302	1.13863	7.35723	127.61	1.36589e-29	8.98355e-29
	853	ENSG00000183684	1.13819	7.36883	127.521	1.42915e-29	9.39545e-29
	854	ENSG00000105479	1.13809	1.02304	127.461	1.47264e-29	9.67276e-29
	855	ENSG00000116128	1.138	5.55685	127.482	1.45751e-29	9.57763e-29
	856	ENSG00000183773	1.13704	0.684596	127.238	1.64783e-29	1.08187e-28
	857	ENSG00000139725	1.13574	0.121284	126.95	1.90475e-29	1.24888e-28
	858	ENSG00000141293	1.13468	4.77938	126.808	2.04685e-29	1.34146e-28
	859	ENSG00000273619	1.1344	3.43098	126.747	2.11045e-29	1.38192e-28
	860	ENSG00000176919	1.13429	1.31579	126.701	2.15991e-29	1.41306e-28
	861	ENSG00000153898	1.13422	2.41848	126.703	2.15717e-29	1.41189e-28
	862	ENSG00000138092	1.1341	3.45647	126.687	2.17546e-29	1.4226e-28
	863	ENSG00000092820	1.13301	9.074	126.474	2.42127e-29	1.58195e-28
	864	ENSG00000197168	1.13295	2.17989	126.444	2.45838e-29	1.60549e-28
	865	ENSG00000162745	1.13249	6.49375	126.369	2.55328e-29	1.66673e-28
	866	ENSG00000203747	1.13239	6.87364	126.349	2.57947e-29	1.68308e-28
	867	ENSG00000256968	1.13229	3.51113	126.321	2.61554e-29	1.70511e-28
	868	ENSG00000141756	1.13222	7.39194	126.313	2.62573e-29	1.711e-28
	869	ENSG00000114268	1.13212	3.1993	126.285	2.66384e-29	1.73507e-28
	870	ENSG00000121957	1.12932	3.80104	125.724	3.53403e-29	2.29782e-28
	871	ENSG00000160113	1.12917	6.76052	125.698	3.58014e-29	2.32576e-28
	872	ENSG00000161395	1.12883	6.61481	125.631	3.70323e-29	2.40466e-28
	873	ENSG00000134986	1.12878	5.10556	125.619	3.72504e-29	2.41776e-28
	874	ENSG00000160688	1.1284	6.10485	125.544	3.87002e-29	2.50966e-28
	875	ENSG00000198554	1.12832	3.58287	125.522	3.91327e-29	2.5366e-28
	876	ENSG00000176788	1.1279	6.37216	125.444	4.06977e-29	2.63574e-28
	877	ENSG00000204991	1.12775	2.68298	125.402	4.1556e-29	2.69015e-28
	878	ENSG00000279541	1.12745	2.11177	125.335	4.29982e-29	2.78229e-28
	879	ENSG00000183763	1.1268	3.12968	125.213	4.57069e-29	2.95627e-28
	880	ENSG00000277972	1.12658	6.14222	125.177	4.65544e-29	3.00977e-28
	881	ENSG00000144354	1.12604	3.52651	125.063	4.93132e-29	3.18674e-28
	882	ENSG00000144057	1.12601	2.85096	125.052	4.95789e-29	3.20251e-28
	883	ENSG00000172243	1.12477	3.73285	124.809	5.60367e-29	3.61649e-28
	884	ENSG00000143450	1.12421	2.64832	124.69	5.94943e-29	3.8363e-28
	885	ENSG00000065057	1.12412	5.02106	124.683	5.97127e-29	3.8487e-28
	886	ENSG00000181392	1.12324	5.08934	124.505	6.5309e-29	4.20391e-28
	887	ENSG00000231607	1.12297	1.95722	124.434	6.76982e-29	4.35203e-28
	888	ENSG00000179958	1.12254	7.19141	124.367	7.00299e-29	4.49802e-28
	889	ENSG00000145506	1.12091	3.57527	124.034	8.28171e-29	5.31242e-28
	890	ENSG00000160813	1.12025	5.81628	123.907	8.83058e-29	5.66205e-28
	891	ENSG00000166557	1.119	5.21624	123.657	1.00157e-28	6.40806e-28
	892	ENSG00000051128	1.11795	5.33977	123.447	1.11293e-28	7.11441e-28
	893	ENSG00000099364	1.11698	4.94942	123.253	1.22783e-28	7.84213e-28
	894	ENSG00000129355	1.11627	4.97235	123.109	1.31965e-28	8.42494e-28
	895	ENSG00000102316	1.11451	10.1597	122.761	1.57287e-28	1.002e-27
	896	ENSG00000132196	1.11372	3.98491	122.599	1.70683e-28	1.08546e-27
	897	ENSG00000131759	1.11306	6.82171	122.472	1.81992e-28	1.15639e-27
	898	ENSG00000161682	1.11227	2.1442	122.298	1.98676e-28	1.26132e-27
	899	ENSG00000184343	1.11109	2.16558	122.065	2.23361e-28	1.41682e-27
	900	ENSG00000153395	1.11071	6.06924	122.003	2.30473e-28	1.46131e-27
	901	ENSG00000125835	1.11013	9.1618	121.888	2.44204e-28	1.5477e-27
	902	ENSG00000105647	1.10955	0.574342	121.724	2.65345e-28	1.68025e-27
	903	ENSG00000182685	1.10879	2.6255	121.61	2.80954e-28	1.77682e-27
	904	ENSG00000110628	1.10873	4.36279	121.606	2.8149e-28	1.77869e-27
	905	ENSG00000103534	1.10865	5.42536	121.592	2.83584e-28	1.79039e-27
	906	ENSG00000232093	1.10864	3.86616	121.588	2.84172e-28	1.79333e-27
	907	ENSG00000149679	1.10823	4.48004	121.507	2.95922e-28	1.8659e-27
	908	ENSG00000177548	1.10717	5.07781	121.298	3.28916e-28	2.07217e-27
	909	ENSG00000104381	1.10712	5.22574	121.289	3.3036e-28	2.08038e-27
	910	ENSG00000272768	1.1067	1.22622	121.176	3.49689e-28	2.20023e-27
	911	ENSG00000100911	1.10639	7.385	121.144	3.55317e-28	2.23469e-27
	912	ENSG00000126453	1.10562	4.95801	120.991	3.83773e-28	2.41264e-27
	913	ENSG00000253210	1.10552	2.63797	120.96	3.89857e-28	2.44984e-27
	914	ENSG00000008283	1.10545	7.36828	120.958	3.90353e-28	2.45192e-27
	915	ENSG00000137310	1.10423	5.37447	120.715	4.41127e-28	2.7685e-27
	916	ENSG00000156787	1.10349	2.61614	120.558	4.77444e-28	2.99515e-27
	917	ENSG00000115415	1.10308	8.12991	120.49	4.94174e-28	3.09879e-27
	918	ENSG00000156127	1.10196	5.92002	120.267	5.53008e-28	3.46478e-27
	919	ENSG00000117155	1.10186	4.09588	120.243	5.59616e-28	3.50322e-27
	920	ENSG00000143799	1.10185	7.48077	120.246	5.58688e-28	3.49889e-27
	921	ENSG00000095739	1.10088	7.26621	120.054	6.15526e-28	3.84996e-27
	922	ENSG00000143493	1.10039	5.34967	119.955	6.47041e-28	4.04537e-27
	923	ENSG00000128626	1.09943	5.94723	119.767	7.11385e-28	4.44016e-27
	924	ENSG00000238098	1.09889	-0.171804	119.576	7.83269e-28	4.88471e-27
	925	ENSG00000007402	1.09825	3.93077	119.528	8.02367e-28	4.9996e-27
	926	ENSG00000232815	1.0972	4.71288	119.325	8.89076e-28	5.5329e-27
	927	ENSG00000007541	1.09695	5.6486	119.277	9.10894e-28	5.6663e-27
	928	ENSG00000182173	1.09679	5.64299	119.246	9.25372e-28	5.75152e-27
	929	ENSG00000106624	1.09663	9.3579	119.215	9.39885e-28	5.83683e-27
	930	ENSG00000182054	1.0965	8.41207	119.19	9.51764e-28	5.90812e-27
	931	ENSG00000179772	1.09551	3.38364	118.986	1.05448e-27	6.543e-27
	932	ENSG00000142197	1.09461	5.39114	118.815	1.14956e-27	7.12998e-27
	933	ENSG00000143321	1.09391	8.9459	118.679	1.23108e-27	7.62279e-27
	934	ENSG00000121900	1.09358	7.25117	118.613	1.27263e-27	7.87681e-27
	935	ENSG00000109586	1.09357	6.29005	118.611	1.2742e-27	7.88324e-27
	936	ENSG00000213047	1.09264	4.35038	118.425	1.39929e-27	8.6499e-27
	937	ENSG00000050344	1.09261	5.01498	118.421	1.40264e-27	8.66698e-27
	938	ENSG00000161513	1.09233	4.39304	118.364	1.44344e-27	8.91537e-27
	939	ENSG00000076716	1.09104	5.86837	118.113	1.63817e-27	1.01055e-26
	940	ENSG00000130731	1.09014	6.76137	117.937	1.79028e-27	1.10346e-26
	941	ENSG00000183155	1.08972	5.46353	117.854	1.86658e-27	1.14953e-26
	942	ENSG00000186792	1.08949	3.41598	117.802	1.91559e-27	1.17922e-26
	943	ENSG00000171310	1.0887	4.46424	117.652	2.0661e-27	1.27135e-26
	944	ENSG00000170779	1.08761	5.14234	117.439	2.30038e-27	1.41375e-26
	945	ENSG00000251442	1.08651	2.63784	117.214	2.57685e-27	1.58169e-26
	946	ENSG00000204922	1.08633	5.29136	117.189	2.61028e-27	1.60088e-26
	947	ENSG00000123191	1.08561	4.27339	117.046	2.80507e-27	1.71892e-26
	948	ENSG00000172172	1.08495	5.64204	116.919	2.99028e-27	1.83166e-26
	949	ENSG00000196793	1.08481	4.57103	116.89	3.03427e-27	1.85783e-26
	950	ENSG00000105427	1.08478	5.03444	116.884	3.04304e-27	1.86243e-26
	951	ENSG00000235169	1.08466	3.54797	116.857	3.08593e-27	1.8879e-26
	952	ENSG00000274653	1.08412	2.81333	116.748	3.25925e-27	1.99229e-26
	953	ENSG00000245149	1.08291	1.29362	116.492	3.70913e-27	2.26355e-26
	954	ENSG00000159214	1.08194	4.56135	116.328	4.0289e-27	2.45667e-26
	955	ENSG00000182584	1.08184	2.66048	116.301	4.08312e-27	2.4887e-26
	956	ENSG00000243364	1.08106	6.35128	116.158	4.38816e-27	2.67243e-26
	957	ENSG00000106367	1.08102	7.24995	116.151	4.40391e-27	2.68092e-26
	958	ENSG00000158850	1.08039	6.47353	116.029	4.68458e-27	2.84943e-26
	959	ENSG00000013725	1.07997	3.0474	115.938	4.90319e-27	2.98118e-26
	960	ENSG00000130589	1.0797	4.67028	115.891	5.02036e-27	3.05117e-26
	961	ENSG00000244187	1.07961	7.44442	115.876	5.06036e-27	3.07295e-26
	962	ENSG00000160190	1.07939	4.60977	115.832	5.17353e-27	3.14039e-26
	963	ENSG00000211772	1.0785	5.66339	115.66	5.64136e-27	3.41876e-26
	964	ENSG00000152213	1.0785	2.38869	115.648	5.67654e-27	3.43868e-26
	965	ENSG00000064270	1.07839	3.55528	115.634	5.71704e-27	3.46179e-26
	966	ENSG00000141738	1.0783	6.11183	115.62	5.75751e-27	3.48487e-26
	967	ENSG00000263528	1.07826	4.47209	115.611	5.78313e-27	3.49895e-26
	968	ENSG00000127663	1.07728	5.5398	115.422	6.36102e-27	3.84701e-26
	969	ENSG00000100167	1.07699	3.91036	115.362	6.55544e-27	3.96298e-26
	970	ENSG00000116191	1.0761	5.3252	115.191	7.14715e-27	4.31716e-26
	971	ENSG00000139410	1.0759	5.00485	115.153	7.28656e-27	4.39778e-26
	972	ENSG00000126778	1.07543	4.61843	115.06	7.63559e-27	4.6028e-26
	973	ENSG00000071553	1.07542	8.03308	115.06	7.63368e-27	4.6028e-26
	974	ENSG00000162076	1.0749	6.60634	114.959	8.03503e-27	4.83965e-26
	975	ENSG00000155530	1.07457	1.22208	114.864	8.42783e-27	5.07418e-26
	976	ENSG00000100908	1.07434	5.15772	114.85	8.48952e-27	5.10924e-26
	977	ENSG00000234432	1.07423	1.74111	114.808	8.67066e-27	5.21614e-26
	978	ENSG00000246705	1.0726	7.49109	114.513	1.00613e-26	6.04535e-26
	979	ENSG00000143793	1.07241	4.6117	114.474	1.02616e-26	6.16323e-26
	980	ENSG00000161996	1.07211	4.13229	114.414	1.05744e-26	6.34851e-26
	981	ENSG00000163468	1.07085	8.88826	114.174	1.19387e-26	7.15594e-26
	982	ENSG00000116771	1.07077	2.16837	114.144	1.21204e-26	7.26193e-26
	983	ENSG00000181885	1.07039	7.5185	114.084	1.24935e-26	7.48246e-26
	984	ENSG00000212864	1.07013	5.00996	114.032	1.28239e-26	7.67722e-26
	985	ENSG00000114770	1.06929	5.04054	113.869	1.39216e-26	8.3243e-26
	986	ENSG00000261189	1.06849	3.40711	113.71	1.50806e-26	9.00638e-26
	987	ENSG00000277258	1.06848	6.3501	113.715	1.50478e-26	8.99044e-26
	988	ENSG00000181458	1.06839	4.65461	113.694	1.52026e-26	9.07556e-26
	989	ENSG00000163918	1.06792	5.08066	113.605	1.59049e-26	9.48716e-26
	990	ENSG00000113494	1.06766	6.49118	113.556	1.63045e-26	9.71771e-26
	991	ENSG00000198734	1.06685	1.20524	113.37	1.79086e-26	1.06652e-25
	992	ENSG00000130669	1.06676	5.91937	113.38	1.78152e-26	1.06139e-25
	993	ENSG00000167550	1.06673	2.44668	113.364	1.79587e-26	1.06907e-25
	994	ENSG00000162894	1.06617	4.92392	113.265	1.88741e-26	1.12311e-25
	995	ENSG00000164934	1.06553	5.0475	113.141	2.00928e-26	1.19515e-25
	996	ENSG00000179918	1.06466	7.95832	112.977	2.18309e-26	1.2977e-25
	997	ENSG00000156170	1.06399	4.38227	112.844	2.33478e-26	1.38598e-25
	998	ENSG00000127554	1.06393	5.20682	112.833	2.34713e-26	1.39275e-25
	999	ENSG00000169972	1.06353	4.44387	112.754	2.44256e-26	1.4488e-25
	1000	ENSG00000143256	1.06239	8.23292	112.538	2.72349e-26	1.61414e-25
	1001	ENSG00000234883	1.06214	2.01418	112.473	2.81498e-26	1.6677e-25
	1002	ENSG00000105619	1.06184	6.06114	112.432	2.87352e-26	1.70102e-25
	1003	ENSG00000205913	1.0618	1.00008	112.39	2.93524e-26	1.73547e-25
	1004	ENSG00000244242	1.06179	4.18519	112.419	2.89218e-26	1.71138e-25
	1005	ENSG00000130590	1.06167	4.45064	112.397	2.92482e-26	1.73e-25
	1006	ENSG00000006634	1.06148	3.90143	112.359	2.98191e-26	1.76166e-25
	1007	ENSG00000219438	1.06009	2.95182	112.087	3.41991e-26	2.0164e-25
	1008	ENSG00000072310	1.05933	7.46873	111.949	3.66555e-26	2.15865e-25
	1009	ENSG00000167608	1.05925	7.27366	111.934	3.69421e-26	2.17466e-25
	1010	ENSG00000100583	1.05912	2.72629	111.897	3.7632e-26	2.21439e-25
	1011	ENSG00000149269	1.05889	6.26628	111.864	3.82604e-26	2.25048e-25
	1012	ENSG00000213123	1.05871	4.28687	111.827	3.89878e-26	2.29144e-25
	1013	ENSG00000178966	1.05869	4.7391	111.823	3.90748e-26	2.29565e-25
	1014	ENSG00000188290	1.05868	4.73065	111.821	3.91054e-26	2.29653e-25
	1015	ENSG00000130204	1.05622	6.2196	111.351	4.95608e-26	2.90134e-25
	1016	ENSG00000277791	1.05605	8.81122	111.32	5.03629e-26	2.94596e-25
	1017	ENSG00000160207	1.056	1.56891	111.286	5.12179e-26	2.99361e-25
	1018	ENSG00000163191	1.05536	11.6532	111.187	5.3851e-26	3.14503e-25
	1019	ENSG00000184058	1.05363	3.4713	110.849	6.38396e-26	3.72251e-25
	1020	ENSG00000185885	1.05352	9.64108	110.834	6.43404e-26	3.7492e-25
	1021	ENSG00000146918	1.05309	4.5026	110.748	6.71747e-26	3.91236e-25
	1022	ENSG00000198018	1.05308	4.44017	110.746	6.72631e-26	3.91597e-25
	1023	ENSG00000185187	1.0528	5.84927	110.695	6.90065e-26	4.01588e-25
	1024	ENSG00000104447	1.05195	7.70347	110.533	7.48834e-26	4.35618e-25
	1025	ENSG00000141552	1.05129	6.15417	110.406	7.98586e-26	4.64196e-25
	1026	ENSG00000125534	1.051	10.1767	110.351	8.20941e-26	4.77003e-25
	1027	ENSG00000279369	1.05013	2.36893	110.173	8.98142e-26	5.21451e-25
	1028	ENSG00000068615	1.04992	4.15377	110.142	9.12138e-26	5.29369e-25
	1029	ENSG00000108639	1.04942	8.17845	110.05	9.55658e-26	5.54192e-25
	1030	ENSG00000178685	1.0489	6.03023	109.948	1.00583e-25	5.826e-25
	1031	ENSG00000172031	1.04833	2.76241	109.831	1.06709e-25	6.17122e-25
	1032	ENSG00000186340	1.0483	8.03818	109.835	1.06519e-25	6.16263e-25
	1033	ENSG00000232629	1.04818	5.37138	109.811	1.07798e-25	6.23174e-25
	1034	ENSG00000137288	1.04805	5.11676	109.785	1.09212e-25	6.31099e-25
	1035	ENSG00000160446	1.04559	5.8689	109.318	1.38203e-25	7.97074e-25
	1036	ENSG00000213967	1.0452	1.68473	109.223	1.45026e-25	8.35775e-25
	1037	ENSG00000160404	1.04495	4.34816	109.194	1.47131e-25	8.47578e-25
	1038	ENSG00000127191	1.04471	5.2102	109.149	1.50568e-25	8.667e-25
	1039	ENSG00000144810	1.04455	5.7405	109.12	1.52739e-25	8.78855e-25
	1040	ENSG00000128298	1.04324	2.16328	108.856	1.74543e-25	1.00315e-24
	1041	ENSG00000164626	1.04246	4.37683	108.72	1.86895e-25	1.07289e-24
	1042	ENSG00000171476	1.04233	2.8275	108.688	1.89916e-25	1.08981e-24
	1043	ENSG00000165140	1.04203	7.80647	108.642	1.94432e-25	1.11529e-24
	1044	ENSG00000104866	1.0406	5.15931	108.367	2.23332e-25	1.28008e-24
	1045	ENSG00000125995	1.03977	8.07498	108.213	2.41419e-25	1.38214e-24
	1046	ENSG00000126768	1.03974	6.0592	108.205	2.42401e-25	1.38722e-24
	1047	ENSG00000167208	1.03878	2.73948	108.014	2.66941e-25	1.52531e-24
	1048	ENSG00000184979	1.03863	4.7702	107.993	2.69782e-25	1.54094e-24
	1049	ENSG00000238045	1.03765	2.7112	107.8	2.97243e-25	1.69649e-24
	1050	ENSG00000166928	1.03759	2.88734	107.79	2.98753e-25	1.70444e-24
	1051	ENSG00000087088	1.0374	6.14364	107.761	3.03162e-25	1.72893e-24
	1052	ENSG00000130827	1.03583	4.78915	107.462	3.52574e-25	2.0061e-24
	1053	ENSG00000164104	1.03442	7.67484	107.198	4.02935e-25	2.29088e-24
	1054	ENSG00000115255	1.03406	6.94528	107.13	4.16998e-25	2.36993e-24
	1055	ENSG00000095380	1.03365	6.00481	107.052	4.33585e-25	2.46325e-24
	1056	ENSG00000187583	1.03345	2.94667	107.007	4.43597e-25	2.51916e-24
	1057	ENSG00000139438	1.03288	3.59664	106.903	4.67467e-25	2.6537e-24
	1058	ENSG00000186577	1.0321	5.75061	106.76	5.02417e-25	2.84882e-24
	1059	ENSG00000184156	1.03182	1.59035	106.685	5.21823e-25	2.95773e-24
	1060	ENSG00000156675	1.0317	6.08485	106.684	5.22145e-25	2.95842e-24
	1061	ENSG00000092068	1.03113	6.76642	106.578	5.50877e-25	3.12002e-24
	1062	ENSG00000001617	1.03074	6.60997	106.504	5.7176e-25	3.23706e-24
	1063	ENSG00000114737	1.03045	5.69176	106.448	5.88184e-25	3.3275e-24
	1064	ENSG00000182134	1.02962	4.5977	106.29	6.36871e-25	3.60155e-24
	1065	ENSG00000102879	1.02908	5.60186	106.189	6.70276e-25	3.78757e-24
	1066	ENSG00000006747	1.02881	2.71353	106.13	6.90539e-25	3.90058e-24
	1067	ENSG00000204220	1.02793	5.71508	105.974	7.46948e-25	4.21439e-24
	1068	ENSG00000131944	1.02792	3.56217	105.968	7.4954e-25	4.2274e-24
	1069	ENSG00000138376	1.02777	3.77697	105.94	7.6004e-25	4.28499e-24
	1070	ENSG00000175356	1.02768	7.91266	105.927	7.64907e-25	4.31079e-24
	1071	ENSG00000128944	1.02747	4.48297	105.885	7.81436e-25	4.40227e-24
	1072	ENSG00000196562	1.02728	7.50529	105.851	7.94855e-25	4.47446e-24
	1073	ENSG00000141858	1.02695	6.64955	105.79	8.19628e-25	4.61041e-24
	1074	ENSG00000180834	1.02676	3.26514	105.748	8.37173e-25	4.70374e-24
	1075	ENSG00000101224	1.02631	6.01244	105.668	8.71637e-25	4.89366e-24
	1076	ENSG00000013306	1.02546	7.53441	105.511	9.43947e-25	5.29361e-24
	1077	ENSG00000144136	1.02424	6.00158	105.281	1.0599e-24	5.93937e-24
	1078	ENSG00000183484	1.02339	2.90825	105.113	1.15383e-24	6.46082e-24
	1079	ENSG00000101825	1.02316	7.42924	105.078	1.17397e-24	6.56864e-24
	1080	ENSG00000184831	1.02279	6.02449	105.008	1.21641e-24	6.79838e-24
	1081	ENSG00000157778	1.02263	6.10198	104.979	1.23423e-24	6.89537e-24
	1082	ENSG00000136286	1.0223	2.43297	104.905	1.28103e-24	7.15415e-24
	1083	ENSG00000205155	1.02218	7.17838	104.895	1.28789e-24	7.18974e-24
	1084	ENSG00000171222	1.02176	6.47873	104.816	1.3402e-24	7.47612e-24
	1085	ENSG00000079931	1.0215	3.40296	104.762	1.37736e-24	7.68052e-24
	1086	ENSG00000122741	1.0213	6.04694	104.729	1.40046e-24	7.80639e-24
	1087	ENSG00000131242	1.02109	3.92154	104.685	1.43152e-24	7.97654e-24
	1088	ENSG00000279406	1.02089	1.95813	104.636	1.46734e-24	8.17306e-24
	1089	ENSG00000173156	1.02007	6.6571	104.5	1.57218e-24	8.75041e-24
	1090	ENSG00000102265	1.02003	9.81463	104.493	1.5778e-24	8.77513e-24
	1091	ENSG00000198246	1.01922	5.37833	104.34	1.70418e-24	9.47444e-24
	1092	ENSG00000156873	1.01861	4.44003	104.223	1.80782e-24	1.00393e-23
	1093	ENSG00000167747	1.01837	6.23147	104.181	1.84649e-24	1.02502e-23
	1094	ENSG00000158055	1.01819	2.34047	104.136	1.88903e-24	1.04824e-23
	1095	ENSG00000133106	1.01709	4.35887	103.94	2.0857e-24	1.15608e-23
	1096	ENSG00000146950	1.01708	3.5167	103.936	2.08952e-24	1.15776e-23
	1097	ENSG00000172771	1.01667	1.04974	103.833	2.20118e-24	1.21826e-23
	1098	ENSG00000186998	1.01665	3.38896	103.855	2.17726e-24	1.20592e-23
	1099	ENSG00000197070	1.01662	6.13158	103.854	2.17823e-24	1.20601e-23
	1100	ENSG00000100196	1.01553	6.54117	103.651	2.41317e-24	1.33509e-23
	1101	ENSG00000203724	1.01518	3.65107	103.581	2.49985e-24	1.38201e-23
	1102	ENSG00000233098	1.01494	1.34178	103.516	2.58314e-24	1.42593e-23
	1103	ENSG00000260920	1.01491	2.97416	103.528	2.56712e-24	1.41762e-23
	1104	ENSG00000134375	1.0149	6.59799	103.533	2.5611e-24	1.41482e-23
	1105	ENSG00000140479	1.01443	3.80522	103.442	2.68079e-24	1.47928e-23
	1106	ENSG00000091129	1.01437	2.95058	103.427	2.70209e-24	1.49048e-23
	1107	ENSG00000272486	1.01382	1.59501	103.311	2.86414e-24	1.57869e-23
	1108	ENSG00000204237	1.01335	5.85224	103.245	2.96235e-24	1.63161e-23
	1109	ENSG00000183048	1.01247	5.24965	103.081	3.21773e-24	1.77161e-23
	1110	ENSG00000237541	1.01201	6.39944	102.996	3.35862e-24	1.8478e-23
	1111	ENSG00000167645	1.0119	5.64782	102.975	3.39455e-24	1.86687e-23
	1112	ENSG00000261654	1.01182	-0.629431	102.861	3.59552e-24	1.97593e-23
	1113	ENSG00000147168	1.01179	5.67071	102.953	3.43128e-24	1.88638e-23
	1114	ENSG00000155660	1.01058	8.41081	102.73	3.83999e-24	2.10872e-23
	1115	ENSG00000225518	1.01045	2.54838	102.696	3.90799e-24	2.14527e-23
	1116	ENSG00000235655	1.00977	6.2417	102.579	4.14564e-24	2.27488e-23
	1117	ENSG00000273237	1.00969	1.61665	102.544	4.21978e-24	2.3147e-23
	1118	ENSG00000121690	1.00884	1.28111	102.381	4.58103e-24	2.51007e-23
	1119	ENSG00000133740	1.00865	3.5697	102.366	4.61481e-24	2.52671e-23
	1120	ENSG00000130762	1.00864	4.2939	102.366	4.61476e-24	2.52671e-23
	1121	ENSG00000198353	1.00852	3.94827	102.344	4.66646e-24	2.55405e-23
	1122	ENSG00000007516	1.00828	3.91169	102.299	4.77525e-24	2.61262e-23
	1123	ENSG00000115687	1.00788	2.99363	102.221	4.96695e-24	2.7155e-23
	1124	ENSG00000161036	1.00781	3.85702	102.212	4.98784e-24	2.72591e-23
	1125	ENSG00000133216	1.00698	2.3516	102.051	5.41185e-24	2.95546e-23
	1126	ENSG00000131462	1.00474	6.41107	101.646	6.63782e-24	3.61963e-23
	1127	ENSG00000143543	1.00415	8.97099	101.537	7.01272e-24	3.82266e-23
	1128	ENSG00000146232	1.00339	5.14787	101.395	7.53526e-24	4.10598e-23
	1129	ENSG00000169696	1.00308	3.59224	101.335	7.76713e-24	4.23077e-23
	1130	ENSG00000149636	1.00204	5.52308	101.147	8.5405e-24	4.64519e-23
	1131	ENSG00000042493	1.00189	8.32261	101.121	8.65429e-24	4.70535e-23
	1132	ENSG00000212123	1.00117	2.40731	100.976	9.31003e-24	5.05816e-23
	1133	ENSG00000168040	1.00107	5.15638	100.968	9.34776e-24	5.0768e-23
	1134	ENSG00000172183	1.00063	3.69057	100.884	9.75464e-24	5.29583e-23
	1135	ENSG00000213638	0.99994	1.91924	100.745	1.04648e-23	5.67513e-23
	1136	ENSG00000156398	0.999909	4.25103	100.751	1.04279e-23	5.65723e-23
	1137	ENSG00000175857	0.99984	2.71389	100.733	1.05281e-23	5.70736e-23
	1138	ENSG00000118369	0.999776	3.74422	100.726	1.05645e-23	5.725e-23
	1139	ENSG00000146733	0.999573	4.91093	100.691	1.07518e-23	5.82439e-23
	1140	ENSG00000174276	0.999177	5.3521	100.618	1.1153e-23	6.03949e-23
	1141	ENSG00000188820	0.998654	4.63604	100.521	1.17142e-23	6.33875e-23
	1142	ENSG00000103363	0.998231	9.09107	100.445	1.21702e-23	6.58072e-23
	1143	ENSG00000161405	0.997755	3.22636	100.351	1.27635e-23	6.89899e-23
	1144	ENSG00000188643	0.997049	9.15566	100.228	1.35851e-23	7.33236e-23
	1145	ENSG00000175895	0.996453	7.05506	100.118	1.43595e-23	7.73908e-23
	1146	ENSG00000088356	0.99605	6.11414	100.043	1.49087e-23	8.02341e-23
	1147	ENSG00000145649	0.995873	5.08905	100.01	1.5163e-23	8.15134e-23
	1148	ENSG00000164466	0.995362	4.82333	99.9157	1.59025e-23	8.5427e-23
	1149	ENSG00000270605	0.995047	2.25076	99.8469	1.64645e-23	8.8414e-23
	1150	ENSG00000172893	0.993538	6.61394	99.5823	1.88175e-23	1.00976e-22
	1151	ENSG00000182004	0.993533	7.71748	99.5816	1.88244e-23	1.00977e-22
	1152	ENSG00000153406	0.993214	6.08586	99.5225	1.93946e-23	1.0396e-22
	1153	ENSG00000167536	0.993003	3.13813	99.4778	1.98371e-23	1.06294e-22
	1154	ENSG00000253669	0.991312	1.05034	99.1463	2.34525e-23	1.2553e-22
	1155	ENSG00000142530	0.991141	3.27638	99.1373	2.35594e-23	1.26056e-22
	1156	ENSG00000185043	0.990215	8.59169	98.9736	2.55895e-23	1.36819e-22
	1157	ENSG00000121966	0.99012	7.5075	98.9561	2.58157e-23	1.37979e-22
	1158	ENSG00000116857	0.989799	7.36701	98.8974	2.65928e-23	1.41979e-22
	1159	ENSG00000162910	0.989437	6.43615	98.8308	2.75026e-23	1.4673e-22
	1160	ENSG00000099219	0.989274	6.36531	98.8008	2.79216e-23	1.48912e-22
	1161	ENSG00000163013	0.989252	3.34442	98.7915	2.80539e-23	1.4951e-22
	1162	ENSG00000156011	0.988921	4.4972	98.7343	2.88758e-23	1.53724e-22
	1163	ENSG00000222041	0.988358	4.28551	98.6312	3.04193e-23	1.61883e-22
	1164	ENSG00000198814	0.988139	2.94248	98.5862	3.11176e-23	1.65361e-22
	1165	ENSG00000213190	0.986524	3.8728	98.295	3.60472e-23	1.91351e-22
	1166	ENSG00000184445	0.986166	3.71975	98.2292	3.7266e-23	1.97679e-22
	1167	ENSG00000181135	0.985225	3.57184	98.0572	4.06479e-23	2.1531e-22
	1168	ENSG00000006704	0.984187	4.71355	97.8707	4.46624e-23	2.36322e-22
	1169	ENSG00000159166	0.983866	6.4213	97.8138	4.59642e-23	2.43036e-22
	1170	ENSG00000196507	0.982811	6.59807	97.6216	5.06479e-23	2.67323e-22
	1171	ENSG00000181544	0.982361	1.32739	97.5161	5.34213e-23	2.81761e-22
	1172	ENSG00000173762	0.982127	3.18233	97.4914	5.40911e-23	2.84989e-22
	1173	ENSG00000180198	0.981831	5.98542	97.4429	5.54322e-23	2.91951e-22
	1174	ENSG00000012048	0.981739	3.40907	97.4215	5.60343e-23	2.94912e-22
	1175	ENSG00000243710	0.981072	1.12609	97.2783	6.02377e-23	3.1681e-22
	1176	ENSG00000064547	0.980767	5.0103	97.2486	6.11472e-23	3.21479e-22
	1177	ENSG00000158089	0.980709	3.04271	97.2329	6.16352e-23	3.23815e-22
	1178	ENSG00000179041	0.980441	6.34453	97.1906	6.29664e-23	3.30691e-22
	1179	ENSG00000165209	0.980131	5.21502	97.1333	6.48126e-23	3.40145e-22
	1180	ENSG00000162889	0.979163	8.08812	96.9588	7.07838e-23	3.70695e-22
	1181	ENSG00000269313	0.979103	2.09904	96.9346	7.16539e-23	3.75119e-22
	1182	ENSG00000172531	0.977628	8.1015	96.6804	8.14706e-23	4.25908e-22
	1183	ENSG00000168421	0.977031	4.18099	96.5691	8.61826e-23	4.50382e-22
	1184	ENSG00000167286	0.976979	5.04001	96.5612	8.6529e-23	4.52033e-22
	1185	ENSG00000262468	0.976939	3.04099	96.5486	8.70811e-23	4.54757e-22
	1186	ENSG00000163393	0.976773	2.58084	96.5156	8.85438e-23	4.61906e-22
	1187	ENSG00000160469	0.976761	3.04198	96.5162	8.85178e-23	4.61906e-22
	1188	ENSG00000250091	0.976364	2.05584	96.4374	9.21102e-23	4.80004e-22
	1189	ENSG00000164105	0.975913	5.36377	96.3685	9.5373e-23	4.96832e-22
	1190	ENSG00000100997	0.975485	6.78125	96.2918	9.91409e-23	5.16279e-22
	1191	ENSG00000175550	0.974953	7.52369	96.1958	1.04066e-22	5.41735e-22
	1192	ENSG00000178199	0.974477	0.658909	96.0733	1.10709e-22	5.75506e-22
	1193	ENSG00000174442	0.973888	4.3223	96.0005	1.14856e-22	5.96854e-22
	1194	ENSG00000130429	0.973005	7.24821	95.8435	1.24333e-22	6.45423e-22
	1195	ENSG00000267801	0.972553	0.383077	95.7184	1.32446e-22	6.86574e-22
	1196	ENSG00000120055	0.97253	1.22776	95.7327	1.31489e-22	6.81856e-22
	1197	ENSG00000102172	0.971185	7.90846	95.5149	1.46779e-22	7.60344e-22
	1198	ENSG00000113648	0.970906	6.00472	95.464	1.50609e-22	7.79637e-22
	1199	ENSG00000100918	0.970832	3.1927	95.4451	1.52053e-22	7.86837e-22
	1200	ENSG00000101278	0.970822	2.75924	95.4411	1.52354e-22	7.88122e-22
	1201	ENSG00000111490	0.970592	3.36514	95.4025	1.5536e-22	8.03109e-22
	1202	ENSG00000137819	0.970212	2.96571	95.3321	1.60981e-22	8.31585e-22
	1203	ENSG00000278615	0.969637	4.03316	95.2327	1.69275e-22	8.73821e-22
	1204	ENSG00000164938	0.968668	6.48562	95.0609	1.84613e-22	9.52334e-22
	1205	ENSG00000172167	0.968499	2.31927	95.0192	1.88545e-22	9.71939e-22
	1206	ENSG00000163141	0.968367	5.77175	95.0063	1.89781e-22	9.77968e-22
	1207	ENSG00000167394	0.968354	2.74563	94.9966	1.90717e-22	9.8245e-22
	1208	ENSG00000167670	0.967987	4.7324	94.9367	1.9657e-22	1.01225e-21
	1209	ENSG00000131748	0.967862	5.97899	94.9155	1.98684e-22	1.02242e-21
	1210	ENSG00000213830	0.967802	1.93201	94.8901	2.01252e-22	1.03528e-21
	1211	ENSG00000124126	0.967489	7.13908	94.8488	2.05495e-22	1.05674e-21
	1212	ENSG00000130208	0.966751	7.6515	94.7162	2.19731e-22	1.12955e-21
	1213	ENSG00000172292	0.966316	5.98033	94.6374	2.28657e-22	1.17503e-21
	1214	ENSG00000167106	0.96499	7.20712	94.3998	2.57818e-22	1.32213e-21
	1215	ENSG00000143314	0.964911	7.80378	94.3856	2.59671e-22	1.33117e-21
	1216	ENSG00000185298	0.964476	5.38463	94.3065	2.7026e-22	1.38497e-21
	1217	ENSG00000170921	0.963511	4.11467	94.1314	2.95254e-22	1.51201e-21
	1218	ENSG00000169442	0.963209	7.19219	94.0798	3.03056e-22	1.5509e-21
	1219	ENSG00000196081	0.963006	1.74732	94.0267	3.11294e-22	1.5925e-21
	1220	ENSG00000139193	0.962592	4.20687	93.9669	3.20837e-22	1.64019e-21
	1221	ENSG00000089351	0.962397	6.14157	93.9342	3.26187e-22	1.66697e-21
	1222	ENSG00000110660	0.96159	4.54248	93.788	3.51189e-22	1.7935e-21
	1223	ENSG00000131652	0.96114	6.2571	93.7092	3.65458e-22	1.86508e-21
	1224	ENSG00000171700	0.959562	5.3611	93.4261	4.21652e-22	2.1489e-21
	1225	ENSG00000115541	0.957996	7.61487	93.1474	4.85402e-22	2.46785e-21
	1226	ENSG00000101199	0.957972	5.97101	93.1426	4.86596e-22	2.47307e-21
	1227	ENSG00000184992	0.957028	4.68895	92.9726	5.30239e-22	2.69303e-21
	1228	ENSG00000104814	0.956099	3.35085	92.8037	5.7748e-22	2.93044e-21
	1229	ENSG00000132432	0.956069	7.10167	92.8033	5.77576e-22	2.93044e-21
	1230	ENSG00000214160	0.955363	6.02111	92.6771	6.15621e-22	3.12133e-21
	1231	ENSG00000270177	0.955175	1.7163	92.6272	6.31326e-22	3.19876e-21
	1232	ENSG00000156587	0.954527	7.88888	92.5287	6.63548e-22	3.36087e-21
	1233	ENSG00000204366	0.954385	4.46045	92.5012	6.72849e-22	3.40682e-21
	1234	ENSG00000259172	0.953565	1.66729	92.3399	7.29979e-22	3.68977e-21
	1235	ENSG00000145050	0.953559	7.03633	92.3562	7.23984e-22	3.66072e-21
	1236	ENSG00000106268	0.951274	4.96876	91.9487	8.89523e-22	4.48701e-21
	1237	ENSG00000147155	0.950466	6.23352	91.8061	9.5599e-22	4.81737e-21
	1238	ENSG00000165704	0.950167	6.71214	91.7533	9.81847e-22	4.9443e-21
	1239	ENSG00000168393	0.949929	5.60319	91.7105	1.0033e-21	5.05061e-21
	1240	ENSG00000186074	0.949898	2.58644	91.6969	1.01023e-21	5.08376e-21
	1241	ENSG00000143653	0.949657	7.62637	91.663	1.02771e-21	5.16998e-21
	1242	ENSG00000216490	0.949291	0.869764	91.5685	1.07794e-21	5.41899e-21
	1243	ENSG00000117877	0.94921	3.26685	91.5782	1.07269e-21	5.39444e-21
	1244	ENSG00000230102	0.948743	-1.11773	91.3846	1.18292e-21	5.94067e-21
	1245	ENSG00000271550	0.947967	3.26969	91.3579	1.19902e-21	6.01952e-21
	1246	ENSG00000134594	0.947447	1.70234	91.2551	1.26297e-21	6.33841e-21
	1247	ENSG00000174943	0.946151	4.35059	91.0394	1.40842e-21	7.06118e-21
	1248	ENSG00000163517	0.945861	5.31079	90.9895	1.4444e-21	7.23912e-21
	1249	ENSG00000127399	0.945218	4.92495	90.8754	1.53014e-21	7.66623e-21
	1250	ENSG00000186648	0.944716	0.620717	90.7519	1.62862e-21	8.15175e-21
	1251	ENSG00000033170	0.944263	5.70127	90.7072	1.66584e-21	8.33199e-21
	1252	ENSG00000232677	0.944183	4.6484	90.6921	1.67866e-21	8.39331e-21
	1253	ENSG00000116985	0.943921	2.88254	90.6404	1.72305e-21	8.61233e-21
	1254	ENSG00000110719	0.942247	6.09072	90.3517	1.9937e-21	9.95168e-21
	1255	ENSG00000179344	0.942175	6.9825	90.3393	2.00623e-21	1.00108e-20
	1256	ENSG00000160767	0.942146	5.61406	90.3335	2.01216e-21	1.00371e-20
	1257	ENSG00000160293	0.941684	5.64136	90.2522	2.09662e-21	1.04548e-20
	1258	ENSG00000164877	0.941538	3.93233	90.2239	2.12675e-21	1.0598e-20
	1259	ENSG00000124496	0.940928	4.21211	90.117	2.24485e-21	1.11827e-20
	1260	ENSG00000124116	0.940626	0.666772	90.0336	2.34151e-21	1.16564e-20
	1261	ENSG00000139835	0.940358	4.9272	90.0178	2.36025e-21	1.17457e-20
	1262	ENSG00000280213	0.940192	0.258153	89.9434	2.45077e-21	1.21757e-20
	1263	ENSG00000198466	0.940159	4.95098	89.9828	2.40241e-21	1.19515e-20
	1264	ENSG00000072274	0.940035	6.47241	89.9622	2.42759e-21	1.20687e-20
	1265	ENSG00000179456	0.939985	6.6145	89.9533	2.43847e-21	1.21187e-20
	1266	ENSG00000095906	0.937971	5.62782	89.5985	2.91747e-21	1.44846e-20
	1267	ENSG00000176387	0.937936	4.41299	89.5909	2.92869e-21	1.45355e-20
	1268	ENSG00000170745	0.937497	5.60108	89.5153	3.0428e-21	1.50967e-20
	1269	ENSG00000130270	0.937436	0.927739	89.4775	3.10144e-21	1.53671e-20
	1270	ENSG00000092929	0.937398	3.93223	89.4953	3.07366e-21	1.52396e-20
	1271	ENSG00000105669	0.93706	7.50217	89.4392	3.16207e-21	1.5657e-20
	1272	ENSG00000116824	0.936963	5.52613	89.4214	3.19071e-21	1.57936e-20
	1273	ENSG00000159055	0.936423	5.45569	89.3264	3.34757e-21	1.65644e-20
	1274	ENSG00000137965	0.936217	6.57832	89.2909	3.40815e-21	1.68586e-20
	1275	ENSG00000142552	0.936198	6.66248	89.2877	3.41373e-21	1.68805e-20
	1276	ENSG00000128203	0.936104	2.4846	89.2621	3.45814e-21	1.70887e-20
	1277	ENSG00000197451	0.935876	8.47345	89.2316	3.51197e-21	1.73489e-20
	1278	ENSG00000126246	0.935626	1.90423	89.1738	3.61615e-21	1.78576e-20
	1279	ENSG00000116521	0.935075	7.57601	89.0909	3.77075e-21	1.86149e-20
	1280	ENSG00000228544	0.934714	2.75746	89.0198	3.90884e-21	1.92901e-20
	1281	ENSG00000005844	0.934197	4.44437	88.9349	4.0803e-21	2.01161e-20
	1282	ENSG00000186818	0.934119	4.02157	88.9204	4.11013e-21	2.02565e-20
	1283	ENSG00000232671	0.933944	1.88475	88.8786	4.19802e-21	2.06828e-20
	1284	ENSG00000160766	0.932532	2.34011	88.635	4.74816e-21	2.33698e-20
	1285	ENSG00000169026	0.932067	5.04597	88.5627	4.92478e-21	2.42311e-20
	1286	ENSG00000172336	0.931258	6.96846	88.4224	5.28695e-21	2.59872e-20
	1287	ENSG00000143374	0.931137	5.84734	88.4009	5.34477e-21	2.62626e-20
	1288	ENSG00000167977	0.930751	5.78418	88.3333	5.53046e-21	2.7157e-20
	1289	ENSG00000179101	0.93046	2.15917	88.2717	5.70535e-21	2.7988e-20
	1290	ENSG00000143761	0.929504	9.82442	88.1163	6.17155e-21	3.02549e-20
	1291	ENSG00000089723	0.929259	2.18984	88.0619	6.34381e-21	3.10891e-20
	1292	ENSG00000150687	0.929178	6.66819	88.0591	6.35277e-21	3.11227e-20
	1293	ENSG00000006453	0.928834	5.27631	87.9981	6.55166e-21	3.20758e-20
	1294	ENSG00000165233	0.928197	5.37666	87.8872	6.92956e-21	3.38811e-20
	1295	ENSG00000154978	0.927797	5.55543	87.8177	7.17753e-21	3.50704e-20
	1296	ENSG00000179886	0.927567	3.70991	87.7747	7.33522e-21	3.58173e-20
	1297	ENSG00000112667	0.927309	6.32819	87.733	7.49127e-21	3.65551e-20
	1298	ENSG00000179222	0.927051	7.74616	87.6884	7.66236e-21	3.73654e-20
	1299	ENSG00000105419	0.926608	4.45167	87.6091	7.97551e-21	3.88796e-20
	1300	ENSG00000123728	0.925536	6.12094	87.4241	8.75774e-21	4.26648e-20
	1301	ENSG00000174996	0.925372	5.07202	87.3948	8.88818e-21	4.3286e-20
	1302	ENSG00000169242	0.923971	7.84939	87.1526	1.00463e-20	4.8878e-20
	1303	ENSG00000175324	0.923869	6.28132	87.1343	1.01396e-20	4.92995e-20
	1304	ENSG00000129235	0.923503	5.32693	87.0702	1.04735e-20	5.08327e-20
	1305	ENSG00000143549	0.923129	8.02988	87.0063	1.08179e-20	5.24765e-20
	1306	ENSG00000101189	0.92278	5.19294	86.9446	1.11607e-20	5.41217e-20
	1307	ENSG00000105738	0.922729	5.37704	86.9357	1.12109e-20	5.43475e-20
	1308	ENSG00000197905	0.922162	4.99239	86.837	1.17842e-20	5.70892e-20
	1309	ENSG00000092978	0.920688	4.29713	86.5804	1.34172e-20	6.48945e-20
	1310	ENSG00000272821	0.92049	4.40191	86.5462	1.3651e-20	6.5939e-20
	1311	ENSG00000153044	0.920431	4.35439	86.536	1.37216e-20	6.62367e-20
	1312	ENSG00000269821	0.920193	-0.566452	86.4196	1.45534e-20	7.01607e-20
	1313	ENSG00000119535	0.920129	3.95431	86.4828	1.40957e-20	6.80203e-20
	1314	ENSG00000124466	0.918929	6.49249	86.2778	1.56351e-20	7.52774e-20
	1315	ENSG00000186283	0.91853	6.35905	86.2087	1.61917e-20	7.79317e-20
	1316	ENSG00000154473	0.918396	6.32877	86.1856	1.63817e-20	7.88207e-20
	1317	ENSG00000105254	0.918021	6.43423	86.1207	1.69281e-20	8.13966e-20
	1318	ENSG00000175279	0.917938	3.24313	86.1015	1.70929e-20	8.21624e-20
	1319	ENSG00000278259	0.91778	3.83868	86.076	1.73149e-20	8.31753e-20
	1320	ENSG00000180035	0.917745	4.60284	86.0714	1.73551e-20	8.33417e-20
	1321	ENSG00000076826	0.916127	5.23904	85.7927	1.99821e-20	9.58327e-20
	1322	ENSG00000164742	0.915975	4.31351	85.7651	2.02634e-20	9.71503e-20
	1323	ENSG00000158423	0.915757	2.56955	85.7214	2.07154e-20	9.92852e-20
	1324	ENSG00000178295	0.915447	2.86582	85.6695	2.12663e-20	1.01859e-19
	1325	ENSG00000167114	0.914574	6.12774	85.5253	2.28754e-20	1.0946e-19
	1326	ENSG00000197562	0.913755	5.39528	85.3836	2.45744e-20	1.17552e-19
	1327	ENSG00000167034	0.913088	4.76099	85.2681	2.60529e-20	1.24504e-19
	1328	ENSG00000103550	0.912847	4.25521	85.2258	2.6617e-20	1.27117e-19
	1329	ENSG00000117593	0.912671	5.79276	85.1973	2.70034e-20	1.28921e-19
	1330	ENSG00000133247	0.912429	3.67096	85.1526	2.76209e-20	1.31784e-19
	1331	ENSG00000179218	0.912291	10.5411	85.1328	2.78987e-20	1.33067e-19
	1332	ENSG00000137101	0.912087	2.62478	85.0896	2.85148e-20	1.35918e-19
	1333	ENSG00000100726	0.911683	5.60288	85.0271	2.94301e-20	1.40236e-19
	1334	ENSG00000102524	0.910975	4.37738	84.9041	3.13199e-20	1.49145e-19
	1335	ENSG00000262712	0.910713	0.434572	84.8244	3.26081e-20	1.5513e-19
	1336	ENSG00000189376	0.910639	3.94155	84.8455	3.2262e-20	1.53582e-19
	1337	ENSG00000273472	0.909953	4.29214	84.7281	3.42353e-20	1.62714e-19
	1338	ENSG00000127580	0.909578	4.41558	84.6641	3.53614e-20	1.67797e-19
	1339	ENSG00000110080	0.909043	5.15502	84.5733	3.70239e-20	1.75461e-19
	1340	ENSG00000249242	0.908934	6.6612	84.5553	3.73611e-20	1.77002e-19
	1341	ENSG00000136378	0.908849	2.54287	84.5328	3.77889e-20	1.78972e-19
	1342	ENSG00000104518	0.908468	6.04897	84.4752	3.89066e-20	1.84206e-19
	1343	ENSG00000105486	0.908201	4.92012	84.4284	3.98379e-20	1.88495e-19
	1344	ENSG00000205559	0.907917	2.59547	84.3732	4.09672e-20	1.93714e-19
	1345	ENSG00000176531	0.907817	3.90893	84.3609	4.12226e-20	1.9486e-19
	1346	ENSG00000012124	0.907713	3.0523	84.3402	4.16558e-20	1.96845e-19
	1347	ENSG00000172965	0.907403	3.49165	84.2889	4.27499e-20	2.01886e-19
	1348	ENSG00000100116	0.907028	5.07919	84.2275	4.40997e-20	2.08128e-19
	1349	ENSG00000179588	0.906983	2.28831	84.2112	4.44645e-20	2.09649e-19
	1350	ENSG00000159167	0.906792	6.64892	84.188	4.49895e-20	2.12056e-19
	1351	ENSG00000145247	0.906404	6.22605	84.1215	4.65287e-20	2.19033e-19
	1352	ENSG00000168062	0.906351	3.50918	84.1087	4.68302e-20	2.20382e-19
	1353	ENSG00000127838	0.905704	5.76657	84.0013	4.94449e-20	2.32612e-19
	1354	ENSG00000164754	0.905265	8.29624	83.927	5.13385e-20	2.41368e-19
	1355	ENSG00000114395	0.90447	5.78778	83.7903	5.50136e-20	2.58464e-19
	1356	ENSG00000146094	0.904374	3.17326	83.7692	5.56038e-20	2.61089e-19
	1357	ENSG00000140443	0.904241	6.75251	83.7516	5.61019e-20	2.63345e-19
	1358	ENSG00000101298	0.903694	3.62945	83.6546	5.8923e-20	2.76475e-19
	1359	ENSG00000100385	0.903242	4.36228	83.5788	6.12262e-20	2.87034e-19
	1360	ENSG00000109436	0.903021	8.51963	83.5426	6.23568e-20	2.9215e-19
	1361	ENSG00000014164	0.902826	5.41574	83.509	6.34251e-20	2.96873e-19
	1362	ENSG00000154040	0.902397	3.70593	83.4332	6.59066e-20	3.08293e-19
	1363	ENSG00000137809	0.902288	5.09344	83.417	6.64485e-20	3.1073e-19
	1364	ENSG00000138496	0.901905	5.85253	83.3522	6.86626e-20	3.20982e-19
	1365	ENSG00000116663	0.901617	5.43104	83.3028	7.03995e-20	3.28997e-19
	1366	ENSG00000068079	0.901045	6.60797	83.2059	7.39366e-20	3.45419e-19
	1367	ENSG00000278922	0.900115	2.49142	83.0393	8.04388e-20	3.7544e-19
	1368	ENSG00000167972	0.899905	5.99345	83.0113	8.15848e-20	3.80669e-19
	1369	ENSG00000049541	0.899778	6.22159	82.9899	8.24732e-20	3.84693e-19
	1370	ENSG00000228887	0.899583	2.64493	82.9496	8.41744e-20	3.92381e-19
	1371	ENSG00000162729	0.899552	7.35117	82.9518	8.40781e-20	3.92055e-19
	1372	ENSG00000266835	0.899409	1.72416	82.9131	8.57405e-20	3.99556e-19
	1373	ENSG00000213928	0.899342	3.03675	82.9102	8.58687e-20	4.00027e-19
	1374	ENSG00000180730	0.898691	6.14509	82.8048	9.05693e-20	4.21262e-19
	1375	ENSG00000175482	0.898563	4.74856	82.782	9.16188e-20	4.2601e-19
	1376	ENSG00000077984	0.897963	4.93364	82.6802	9.64638e-20	4.48116e-19
	1377	ENSG00000123159	0.897684	6.67371	82.6337	9.8758e-20	4.5863e-19
	1378	ENSG00000260793	0.897661	2.7013	82.6228	9.93048e-20	4.61024e-19
	1379	ENSG00000181192	0.896746	6.03736	82.4741	1.07063e-19	4.96262e-19
	1380	ENSG00000160932	0.896731	9.24901	82.4722	1.07165e-19	4.96582e-19
	1381	ENSG00000106366	0.896356	6.73599	82.4082	1.10691e-19	5.12762e-19
	1382	ENSG00000180900	0.896201	6.25669	82.3816	1.12193e-19	5.19554e-19
	1383	ENSG00000271503	0.896152	7.01456	82.3737	1.12643e-19	5.21476e-19
	1384	ENSG00000160991	0.896016	4.37368	82.3486	1.14085e-19	5.27984e-19
	1385	ENSG00000168301	0.895246	4.89035	82.2186	1.21836e-19	5.63508e-19
	1386	ENSG00000227896	0.895142	0.965979	82.1772	1.24419e-19	5.75271e-19
	1387	ENSG00000117262	0.89455	2.48993	82.0936	1.29795e-19	5.99568e-19
	1388	ENSG00000141391	0.894495	2.74558	82.0856	1.30317e-19	6.01791e-19
	1389	ENSG00000171604	0.893797	6.99808	81.9743	1.37868e-19	6.36266e-19
	1390	ENSG00000143217	0.893746	6.70627	81.9654	1.38488e-19	6.38928e-19
	1391	ENSG00000115902	0.893163	6.17326	81.8665	1.456e-19	6.71527e-19
	1392	ENSG00000196358	0.892431	-0.302952	81.6852	1.59588e-19	7.35356e-19
	1393	ENSG00000100263	0.892261	5.04119	81.713	1.57351e-19	7.25275e-19
	1394	ENSG00000076003	0.892079	6.17114	81.6831	1.59757e-19	7.35906e-19
	1395	ENSG00000196735	0.89204	6.57007	81.6767	1.60273e-19	7.38055e-19
	1396	ENSG00000137460	0.891848	4.04953	81.6416	1.63147e-19	7.51053e-19
	1397	ENSG00000170619	0.890851	5.61903	81.4751	1.77485e-19	8.163e-19
	1398	ENSG00000269890	0.890302	1.28512	81.3632	1.87826e-19	8.62522e-19
	1399	ENSG00000125454	0.88918	3.52784	81.1899	2.0504e-19	9.40401e-19
	1400	ENSG00000125841	0.889116	6.39428	81.1825	2.05806e-19	9.43329e-19
	1401	ENSG00000160791	0.888279	3.96193	81.0388	2.21331e-19	1.01386e-18
	1402	ENSG00000188603	0.887937	5.24719	80.9829	2.27677e-19	1.04229e-18
	1403	ENSG00000158315	0.88778	2.9028	80.9513	2.31346e-19	1.05876e-18
	1404	ENSG00000197785	0.887362	4.91956	80.8858	2.39151e-19	1.0938e-18
	1405	ENSG00000173638	0.887311	3.50846	80.8746	2.40505e-19	1.09966e-18
	1406	ENSG00000165724	0.887079	5.35086	80.8384	2.4495e-19	1.11963e-18
	1407	ENSG00000153714	0.886479	6.52679	80.7381	2.57706e-19	1.17757e-18
	1408	ENSG00000273604	0.88646	3.49769	80.7311	2.58614e-19	1.18136e-18
	1409	ENSG00000163882	0.88643	6.14645	80.7297	2.58806e-19	1.18187e-18
	1410	ENSG00000167123	0.886212	6.03499	80.6929	2.63672e-19	1.20315e-18
	1411	ENSG00000140332	0.886211	5.69018	80.6926	2.63709e-19	1.20315e-18
	1412	ENSG00000249042	0.886119	5.38544	80.6768	2.65829e-19	1.21244e-18
	1413	ENSG00000179051	0.886085	7.89471	80.6721	2.66452e-19	1.21491e-18
	1414	ENSG00000140678	0.885393	3.88737	80.5526	2.83063e-19	1.29026e-18
	1415	ENSG00000177453	0.885389	0.456534	80.5208	2.87668e-19	1.30963e-18
	1416	ENSG00000038945	0.885355	4.76863	80.5477	2.83775e-19	1.2931e-18
	1417	ENSG00000143630	0.885323	2.85523	80.5374	2.85249e-19	1.29942e-18
	1418	ENSG00000118640	0.885199	9.12985	80.5232	2.87314e-19	1.30842e-18
	1419	ENSG00000173218	0.885026	4.71784	80.4922	2.91852e-19	1.32827e-18
	1420	ENSG00000005448	0.884924	4.46276	80.4748	2.94435e-19	1.33962e-18
	1421	ENSG00000243279	0.884911	6.34006	80.4742	2.94532e-19	1.33964e-18
	1422	ENSG00000204764	0.883857	1.50755	80.2805	3.2486e-19	1.47577e-18
	1423	ENSG00000074842	0.883588	7.76945	80.2523	3.29524e-19	1.49605e-18
	1424	ENSG00000196396	0.88356	7.09201	80.2475	3.3033e-19	1.49925e-18
	1425	ENSG00000183444	0.883247	4.20974	80.1927	3.39624e-19	1.54001e-18
	1426	ENSG00000175792	0.883178	5.3016	80.1824	3.41388e-19	1.54753e-18
	1427	ENSG00000101294	0.883122	6.40584	80.1737	3.42895e-19	1.55389e-18
	1428	ENSG00000188766	0.883085	1.39009	80.1495	3.47127e-19	1.57211e-18
	1429	ENSG00000006327	0.883017	6.83473	80.1562	3.45948e-19	1.56724e-18
	1430	ENSG00000196372	0.8825	6.79387	80.0693	3.61497e-19	1.63469e-18
	1431	ENSG00000106683	0.881974	5.17677	79.9802	3.78174e-19	1.70854e-18
	1432	ENSG00000141933	0.881635	1.6677	79.9105	3.91755e-19	1.76935e-18
	1433	ENSG00000187961	0.881186	3.14654	79.8441	4.05144e-19	1.82927e-18
	1434	ENSG00000030110	0.880795	5.5397	79.783	4.17864e-19	1.88555e-18
	1435	ENSG00000228300	0.880659	5.92588	79.7605	4.2266e-19	1.90661e-18
	1436	ENSG00000159335	0.880564	9.9022	79.7452	4.25942e-19	1.92083e-18
	1437	ENSG00000185883	0.879815	6.77353	79.6195	4.53928e-19	2.04641e-18
	1438	ENSG00000176428	0.879435	3.61019	79.5524	4.69602e-19	2.11578e-18
	1439	ENSG00000140526	0.878976	6.79979	79.479	4.87383e-19	2.19456e-18
	1440	ENSG00000161677	0.878618	5.57857	79.4186	5.02498e-19	2.26193e-18
	1441	ENSG00000163463	0.878449	4.8035	79.3897	5.09911e-19	2.2939e-18
	1442	ENSG00000101084	0.878344	5.82779	79.373	5.14236e-19	2.31265e-18
	1443	ENSG00000104356	0.878149	3.58162	79.3373	5.23609e-19	2.35266e-18
	1444	ENSG00000198805	0.877516	5.60799	79.2345	5.51574e-19	2.47681e-18
	1445	ENSG00000008517	0.876952	5.8706	79.1404	5.78479e-19	2.59684e-18
	1446	ENSG00000117139	0.876924	6.10705	79.1358	5.79829e-19	2.60211e-18
	1447	ENSG00000172757	0.876746	9.27107	79.1068	5.88422e-19	2.63987e-18
	1448	ENSG00000176393	0.876687	7.43081	79.0967	5.91445e-19	2.65263e-18
	1449	ENSG00000175463	0.876401	3.03895	79.0434	6.07593e-19	2.72341e-18
	1450	ENSG00000131401	0.876368	4.78997	79.042	6.08031e-19	2.72454e-18
	1451	ENSG00000198331	0.87591	3.9043	78.9642	6.32445e-19	2.83223e-18
	1452	ENSG00000205413	0.875682	4.92255	78.9277	6.44247e-19	2.88385e-18
	1453	ENSG00000125144	0.875347	5.65874	78.8726	6.62482e-19	2.96316e-18
	1454	ENSG00000130816	0.875141	5.63648	78.8382	6.7411e-19	3.01335e-18
	1455	ENSG00000158042	0.874915	6.74095	78.8009	6.86944e-19	3.06979e-18
	1456	ENSG00000229833	0.874008	5.45983	78.6493	7.41742e-19	3.30868e-18
	1457	ENSG00000267698	0.873978	1.79588	78.6318	7.48351e-19	3.33715e-18
	1458	ENSG00000136908	0.873849	6.28204	78.6233	7.51591e-19	3.35059e-18
	1459	ENSG00000095585	0.873347	4.57649	78.5382	7.8465e-19	3.49481e-18
	1460	ENSG00000069399	0.873164	6.4615	78.5094	7.96191e-19	3.54515e-18
	1461	ENSG00000119917	0.873152	6.8861	78.5074	7.96992e-19	3.54765e-18
	1462	ENSG00000168159	0.872951	7.96759	78.4741	8.10528e-19	3.60681e-18
	1463	ENSG00000011347	0.872918	6.27493	78.4682	8.12949e-19	3.6165e-18
	1464	ENSG00000122565	0.87119	7.90469	78.1814	9.40009e-19	4.17797e-18
	1465	ENSG00000112578	0.870672	5.82092	78.0948	9.82122e-19	4.36253e-18
	1466	ENSG00000105514	0.869263	6.12914	77.8611	1.10548e-18	4.90165e-18
	1467	ENSG00000277734	0.869033	6.17847	77.8229	1.12703e-18	4.99573e-18
	1468	ENSG00000257702	0.868732	4.23015	77.7714	1.15685e-18	5.12483e-18
	1469	ENSG00000095321	0.868681	7.16448	77.7645	1.16086e-18	5.14106e-18
	1470	ENSG00000059573	0.868425	7.32918	77.7226	1.18578e-18	5.24827e-18
	1471	ENSG00000118513	0.868238	6.22316	77.6912	1.20477e-18	5.33073e-18
	1472	ENSG00000009790	0.867912	2.47712	77.6295	1.24298e-18	5.49816e-18
	1473	ENSG00000037241	0.86711	6.11464	77.5044	1.32426e-18	5.85419e-18
	1474	ENSG00000197150	0.867076	4.19795	77.497	1.32927e-18	5.8746e-18
	1475	ENSG00000149925	0.866882	10.0488	77.4674	1.34934e-18	5.95972e-18
	1476	ENSG00000204323	0.866677	0.368983	77.3975	1.3979e-18	6.1705e-18
	1477	ENSG00000114115	0.866545	5.70415	77.4106	1.38866e-18	6.13154e-18
	1478	ENSG00000119922	0.866364	5.72951	77.3808	1.4098e-18	6.2212e-18
	1479	ENSG00000196172	0.864468	2.9935	77.0624	1.65639e-18	7.29069e-18
	1480	ENSG00000167967	0.864442	4.59217	77.0622	1.65659e-18	7.29069e-18
	1481	ENSG00000169330	0.864354	0.926244	77.0252	1.68791e-18	7.42631e-18
	1482	ENSG00000255198	0.864078	5.27898	77.0027	1.70724e-18	7.50464e-18
	1483	ENSG00000107338	0.863996	4.8603	76.9888	1.71933e-18	7.55558e-18
	1484	ENSG00000179526	0.863825	6.8053	76.9617	1.74307e-18	7.65533e-18
	1485	ENSG00000103326	0.863488	4.45516	76.9044	1.79433e-18	7.8758e-18
	1486	ENSG00000103202	0.862849	7.21666	76.8008	1.891e-18	8.29518e-18
	1487	ENSG00000099958	0.861764	4.45928	76.6203	2.07202e-18	9.08388e-18
	1488	ENSG00000138028	0.861418	4.1747	76.5628	2.13318e-18	9.34369e-18
	1489	ENSG00000179403	0.860776	6.46336	76.4591	2.24817e-18	9.84157e-18
	1490	ENSG00000110171	0.85997	4.46021	76.325	2.40614e-18	1.05206e-17
	1491	ENSG00000101082	0.859848	2.40729	76.2983	2.43891e-18	1.06608e-17
	1492	ENSG00000197467	0.859748	1.6317	76.2759	2.46679e-18	1.07795e-17
	1493	ENSG00000013275	0.859474	7.41932	76.2453	2.5053e-18	1.09445e-17
	1494	ENSG00000140403	0.859109	5.6924	76.1847	2.5834e-18	1.12824e-17
	1495	ENSG00000170638	0.858954	5.73814	76.1592	2.61693e-18	1.14254e-17
	1496	ENSG00000089639	0.8587	4.87399	76.1167	2.6738e-18	1.16668e-17
	1497	ENSG00000166171	0.858429	5.58703	76.0728	2.73392e-18	1.19256e-17
	1498	ENSG00000130748	0.858261	4.84956	76.0447	2.77318e-18	1.20933e-17
	1499	ENSG00000164897	0.857973	6.09604	75.9982	2.83917e-18	1.23702e-17
	1500	ENSG00000272853	0.857759	1.999	75.9527	2.90541e-18	1.26551e-17
	1501	ENSG00000163909	0.857596	4.42006	75.935	2.93153e-18	1.27651e-17
	1502	ENSG00000120992	0.856891	6.63139	75.8209	3.10604e-18	1.3517e-17
	1503	ENSG00000279443	0.856744	1.13872	75.7765	3.1766e-18	1.382e-17
	1504	ENSG00000063241	0.856569	5.51579	75.7676	3.19094e-18	1.38784e-17
	1505	ENSG00000153233	0.856348	-0.221175	75.6806	3.33475e-18	1.44825e-17
	1506	ENSG00000170540	0.856202	8.65415	75.7083	3.28816e-18	1.4297e-17
	1507	ENSG00000165046	0.855587	1.89857	75.5955	3.48146e-18	1.50931e-17
	1508	ENSG00000175866	0.85553	4.85896	75.5967	3.47941e-18	1.50887e-17
	1509	ENSG00000154099	0.855439	1.46742	75.5668	3.53255e-18	1.53101e-17
	1510	ENSG00000141378	0.854755	4.72836	75.4698	3.71044e-18	1.60764e-17
	1511	ENSG00000157870	0.854571	6.06739	75.4407	3.76556e-18	1.63105e-17
	1512	ENSG00000145979	0.854528	3.25527	75.4297	3.78656e-18	1.63918e-17
	1513	ENSG00000174109	0.854507	5.82731	75.43	3.78596e-18	1.63918e-17
	1514	ENSG00000143742	0.854313	9.21258	75.399	3.84579e-18	1.66385e-17
	1515	ENSG00000065361	0.853915	7.67015	75.3336	3.97541e-18	1.71842e-17
	1516	ENSG00000154096	0.853214	6.81696	75.2189	4.21307e-18	1.81903e-17
	1517	ENSG00000182628	0.852728	5.89151	75.1392	4.38665e-18	1.89342e-17
	1518	ENSG00000101935	0.852453	3.94274	75.092	4.49275e-18	1.93809e-17
	1519	ENSG00000161091	0.852213	5.40302	75.0548	4.57834e-18	1.97328e-17
	1520	ENSG00000163041	0.851521	6.29554	74.9422	4.84699e-18	2.08847e-17
	1521	ENSG00000042753	0.851297	7.69061	74.906	4.93665e-18	2.12586e-17
	1522	ENSG00000140650	0.851215	3.59962	74.8892	4.97886e-18	2.14342e-17
	1523	ENSG00000100092	0.850493	3.84492	74.7721	5.2832e-18	2.27245e-17
	1524	ENSG00000145494	0.85031	7.25328	74.7451	5.35593e-18	2.30173e-17
	1525	ENSG00000160803	0.850124	6.54243	74.7146	5.43936e-18	2.3369e-17
	1526	ENSG00000136026	0.849991	7.52865	74.693	5.49896e-18	2.36114e-17
	1527	ENSG00000141524	0.849978	4.7085	74.6894	5.50902e-18	2.36477e-17
	1528	ENSG00000034510	0.849931	13.1205	74.6835	5.52548e-18	2.37115e-17
	1529	ENSG00000133265	0.849783	6.31866	74.6589	5.59498e-18	2.40028e-17
	1530	ENSG00000279716	0.849363	2.87783	74.5849	5.80872e-18	2.48922e-17
	1531	ENSG00000114993	0.849347	5.46683	74.5873	5.80142e-18	2.4874e-17
	1532	ENSG00000183814	0.849347	3.63858	74.5847	5.80903e-18	2.48922e-17
	1533	ENSG00000240065	0.848807	5.71914	74.4996	6.06505e-18	2.59592e-17
	1534	ENSG00000104894	0.848783	4.66223	74.4948	6.07977e-18	2.60147e-17
	1535	ENSG00000082684	0.848551	0.981724	74.4371	6.26011e-18	2.67632e-17
	1536	ENSG00000033011	0.847752	4.70332	74.3272	6.61861e-18	2.82795e-17
	1537	ENSG00000179627	0.847702	5.29305	74.3195	6.64441e-18	2.83734e-17
	1538	ENSG00000020129	0.847402	5.59959	74.2709	6.81005e-18	2.9064e-17
	1539	ENSG00000168439	0.847387	7.46405	74.2691	6.81613e-18	2.90815e-17
	1540	ENSG00000260136	0.847001	2.98856	74.2012	7.0546e-18	3.00903e-17
	1541	ENSG00000131591	0.846609	3.24194	74.1383	7.2831e-18	3.1047e-17
	1542	ENSG00000173207	0.845976	5.90972	74.0394	7.65724e-18	3.26044e-17
	1543	ENSG00000126603	0.845961	5.17919	74.0365	7.66868e-18	3.26437e-17
	1544	ENSG00000062822	0.845154	4.51439	73.9049	8.19734e-18	3.4874e-17
	1545	ENSG00000181610	0.84456	5.25991	73.8092	8.60451e-18	3.65747e-17
	1546	ENSG00000178096	0.844377	5.77058	73.7799	8.7332e-18	3.71111e-17
	1547	ENSG00000179889	0.843795	6.84925	73.6859	9.15888e-18	3.88976e-17
	1548	ENSG00000211644	0.843671	8.94203	73.6586	9.28644e-18	3.94281e-17
	1549	ENSG00000186868	0.843563	5.37869	73.6477	9.33814e-18	3.96362e-17
	1550	ENSG00000177465	0.84344	4.6702	73.6272	9.43542e-18	4.00377e-17
	1551	ENSG00000130332	0.842679	6.27473	73.5051	1.00376e-17	4.2544e-17
	1552	ENSG00000234753	0.841797	2.08836	73.353	1.08418e-17	4.59135e-17
	1553	ENSG00000153982	0.840995	3.39688	73.2291	1.15442e-17	4.88458e-17
	1554	ENSG00000145423	0.840909	10.1035	73.2192	1.16019e-17	4.90761e-17
	1555	ENSG00000148908	0.840797	7.17143	73.2008	1.17105e-17	4.95215e-17
	1556	ENSG00000135472	0.840768	2.79546	73.1904	1.17728e-17	4.97704e-17
	1557	ENSG00000064961	0.840698	6.86097	73.1849	1.18058e-17	4.98958e-17
	1558	ENSG00000111640	0.840403	11.5975	73.1376	1.20921e-17	5.10913e-17
	1559	ENSG00000051523	0.840379	6.41028	73.1332	1.21189e-17	5.119e-17
	1560	ENSG00000269399	0.83973	1.30624	73.0114	1.289e-17	5.44005e-17
	1561	ENSG00000140323	0.839373	0.809853	72.9466	1.33207e-17	5.617e-17
	1562	ENSG00000171130	0.839114	6.44408	72.9289	1.34403e-17	5.66582e-17
	1563	ENSG00000103056	0.838916	2.75415	72.8909	1.37016e-17	5.77106e-17
	1564	ENSG00000176125	0.838821	2.89307	72.8765	1.3802e-17	5.81167e-17
	1565	ENSG00000169220	0.838582	4.45024	72.8417	1.40478e-17	5.91348e-17
	1566	ENSG00000143294	0.837971	6.74994	72.7446	1.47558e-17	6.20447e-17
	1567	ENSG00000198794	0.837825	4.4701	72.7197	1.49432e-17	6.27973e-17
	1568	ENSG00000130489	0.837616	5.81128	72.6873	1.51912e-17	6.38213e-17
	1569	ENSG00000178718	0.836775	4.55992	72.5507	1.62798e-17	6.83169e-17
	1570	ENSG00000143368	0.836774	7.87857	72.5522	1.62674e-17	6.82845e-17
	1571	ENSG00000196208	0.836337	5.40648	72.4809	1.68656e-17	7.07553e-17
	1572	ENSG00000077235	0.835709	5.93087	72.3803	1.7748e-17	7.44149e-17
	1573	ENSG00000187164	0.835362	5.59497	72.3243	1.82587e-17	7.65345e-17
	1574	ENSG00000051596	0.835333	3.66464	72.3171	1.8325e-17	7.6769e-17
	1575	ENSG00000117480	0.835258	5.82037	72.3076	1.84133e-17	7.70952e-17
	1576	ENSG00000128050	0.835224	6.73883	72.3025	1.84618e-17	7.72764e-17
	1577	ENSG00000121073	0.834921	5.49586	72.2532	1.8928e-17	7.92054e-17
	1578	ENSG00000099994	0.834332	5.44298	72.1586	1.98583e-17	8.30748e-17
	1579	ENSG00000176101	0.834203	7.46273	72.1387	2.00593e-17	8.3892e-17
	1580	ENSG00000124602	0.833972	2.06617	72.0915	2.05443e-17	8.58719e-17
	1581	ENSG00000183207	0.83395	6.76573	72.0978	2.0479e-17	8.56232e-17
	1582	ENSG00000111679	0.833701	5.55764	72.0573	2.09034e-17	8.73483e-17
	1583	ENSG00000168005	0.833033	5.12262	71.9499	2.20732e-17	9.21585e-17
	1584	ENSG00000130770	0.832926	7.18811	71.9335	2.22568e-17	9.28988e-17
	1585	ENSG00000163156	0.832914	5.3931	71.9309	2.22862e-17	9.29954e-17
	1586	ENSG00000102575	0.832462	6.95882	71.8591	2.3112e-17	9.64139e-17
	1587	ENSG00000174851	0.832112	6.91456	71.803	2.37787e-17	9.91672e-17
	1588	ENSG00000143443	0.831918	4.58965	71.7706	2.41725e-17	1.00781e-16
	1589	ENSG00000185477	0.831251	3.2103	71.6608	2.55554e-17	1.06487e-16
	1590	ENSG00000110057	0.830974	5.80324	71.6203	2.6086e-17	1.08667e-16
	1591	ENSG00000119699	0.830942	6.19032	71.6153	2.61521e-17	1.08912e-16
	1592	ENSG00000160710	0.829672	8.34515	71.4126	2.89812e-17	1.2049e-16
	1593	ENSG00000259802	0.828929	3.06349	71.2891	3.08542e-17	1.28062e-16
	1594	ENSG00000130768	0.828748	4.84723	71.2635	3.12566e-17	1.29696e-16
	1595	ENSG00000255568	0.828729	1.72817	71.2495	3.14787e-17	1.30581e-16
	1596	ENSG00000105655	0.828081	6.45447	71.158	3.29735e-17	1.36743e-16
	1597	ENSG00000174744	0.827912	6.47459	71.131	3.34273e-17	1.38586e-16
	1598	ENSG00000129667	0.827491	4.40324	71.0624	3.46107e-17	1.43412e-16
	1599	ENSG00000204315	0.827249	5.0433	71.0244	3.52839e-17	1.4612e-16
	1600	ENSG00000225361	0.827196	2.22311	71.008	3.55779e-17	1.47255e-16
	1601	ENSG00000138018	0.827147	5.24778	71.0083	3.55727e-17	1.47255e-16
	1602	ENSG00000163348	0.82709	6.94851	70.9999	3.57244e-17	1.4782e-16
	1603	ENSG00000112473	0.827027	8.34905	70.9902	3.59011e-17	1.48509e-16
	1604	ENSG00000070501	0.826919	5.35471	70.972	3.62329e-17	1.4984e-16
	1605	ENSG00000104687	0.826662	6.76561	70.9317	3.6981e-17	1.52891e-16
	1606	ENSG00000218891	0.826581	3.92974	70.9165	3.72672e-17	1.54032e-16
	1607	ENSG00000140983	0.826494	6.03361	70.9046	3.74919e-17	1.54917e-16
	1608	ENSG00000185624	0.826481	9.63737	70.9032	3.75198e-17	1.54989e-16
	1609	ENSG00000103067	0.825759	5.52628	70.7872	3.9792e-17	1.64284e-16
	1610	ENSG00000116161	0.825745	6.48759	70.7854	3.98271e-17	1.64382e-16
	1611	ENSG00000122884	0.825457	6.9108	70.7396	4.07633e-17	1.682e-16
	1612	ENSG00000130810	0.825152	3.25268	70.6871	4.18621e-17	1.72638e-16
	1613	ENSG00000143621	0.824643	9.00485	70.6103	4.35243e-17	1.79442e-16
	1614	ENSG00000128886	0.824491	1.74573	70.5736	4.43401e-17	1.82653e-16
	1615	ENSG00000184164	0.824439	5.0498	70.5766	4.42729e-17	1.82478e-16
	1616	ENSG00000124839	0.824281	4.73801	70.5511	4.48496e-17	1.84598e-16
	1617	ENSG00000103245	0.824134	4.23146	70.5271	4.53982e-17	1.86804e-16
	1618	ENSG00000184635	0.824103	3.3386	70.5202	4.55572e-17	1.87406e-16
	1619	ENSG00000150967	0.823775	2.01498	70.462	4.69219e-17	1.92913e-16
	1620	ENSG00000176383	0.822918	-0.357802	70.2834	5.13694e-17	2.10788e-16
	1621	ENSG00000226763	0.822902	0.893382	70.3109	5.06561e-17	2.07919e-16
	1622	ENSG00000178927	0.822898	5.52187	70.332	5.01183e-17	2.05826e-16
	1623	ENSG00000153944	0.821551	4.83224	70.1174	5.58784e-17	2.28973e-16
	1624	ENSG00000130706	0.821394	7.53159	70.0938	5.65513e-17	2.31666e-16
	1625	ENSG00000117450	0.820965	9.98565	70.0259	5.85319e-17	2.39647e-16
	1626	ENSG00000154582	0.820953	5.57898	70.0232	5.86111e-17	2.39905e-16
	1627	ENSG00000107201	0.819844	6.07418	69.8477	6.40646e-17	2.62083e-16
	1628	ENSG00000203668	0.819732	4.6464	69.8289	6.46787e-17	2.64449e-16
	1629	ENSG00000159363	0.818682	6.0673	69.6637	7.03297e-17	2.87157e-16
	1630	ENSG00000261740	0.818527	2.55804	69.6328	7.14379e-17	2.91602e-16
	1631	ENSG00000272654	0.818269	2.77947	69.593	7.28962e-17	2.9739e-16
	1632	ENSG00000104973	0.818173	5.38752	69.5827	7.32771e-17	2.98861e-16
	1633	ENSG00000188488	0.817612	6.42956	69.4945	7.66276e-17	3.12355e-16
	1634	ENSG00000107742	0.817296	4.56323	69.4434	7.86392e-17	3.20378e-16
	1635	ENSG00000219891	0.817019	2.00031	69.3909	8.07587e-17	3.28651e-16
	1636	ENSG00000179085	0.816785	7.23187	69.3641	8.1867e-17	3.3307e-16
	1637	ENSG00000180953	0.81571	3.24004	69.1903	8.94083e-17	3.63551e-16
	1638	ENSG00000105989	0.815566	3.94817	69.1694	9.03607e-17	3.67323e-16
	1639	ENSG00000141577	0.814631	4.58623	69.0227	9.73369e-17	3.95139e-16
	1640	ENSG00000273045	0.814607	3.59174	69.0172	9.7608e-17	3.96131e-16
	1641	ENSG00000109685	0.814456	4.37939	68.9949	9.87206e-17	4.00317e-16
	1642	ENSG00000134602	0.814363	5.23577	68.9811	9.94125e-17	4.02902e-16
	1643	ENSG00000166923	0.813955	4.03164	68.9154	1.02781e-16	4.16212e-16
	1644	ENSG00000109814	0.813689	7.32807	68.8757	1.04871e-16	4.24442e-16
	1645	ENSG00000112242	0.813575	4.72759	68.8564	1.05901e-16	4.28377e-16
	1646	ENSG00000104976	0.813029	5.93618	68.7714	1.10563e-16	4.47113e-16
	1647	ENSG00000167797	0.812675	6.79063	68.716	1.13716e-16	4.59739e-16
	1648	ENSG00000162702	0.81173	5.70927	68.5669	1.22644e-16	4.95426e-16
	1649	ENSG00000070669	0.811631	5.07715	68.5509	1.23646e-16	4.99342e-16
	1650	ENSG00000272301	0.811598	2.70414	68.5406	1.2429e-16	5.01803e-16
	1651	ENSG00000143373	0.811394	5.54278	68.514	1.25982e-16	5.08494e-16
	1652	ENSG00000128039	0.811069	5.60239	68.463	1.29281e-16	5.21384e-16
	1653	ENSG00000104312	0.810917	5.51986	68.439	1.30863e-16	5.27478e-16
	1654	ENSG00000176208	0.81084	2.51382	68.4206	1.32087e-16	5.32123e-16
	1655	ENSG00000273759	0.810589	2.58456	68.3817	1.34723e-16	5.42592e-16
	1656	ENSG00000111110	0.810513	5.10704	68.3754	1.35154e-16	5.4418e-16
	1657	ENSG00000146242	0.809982	5.75483	68.2924	1.40966e-16	5.67118e-16
	1658	ENSG00000242125	0.808611	4.63335	68.0765	1.57271e-16	6.31857e-16
	1659	ENSG00000263335	0.808533	4.35293	68.064	1.58272e-16	6.35708e-16
	1660	ENSG00000159239	0.808223	3.74854	68.0144	1.62308e-16	6.51565e-16
	1661	ENSG00000105967	0.80791	2.29844	67.9603	1.66823e-16	6.69508e-16
	1662	ENSG00000184162	0.807601	6.0596	67.9194	1.70321e-16	6.83362e-16
	1663	ENSG00000142102	0.807525	6.02758	67.9074	1.71354e-16	6.87319e-16
	1664	ENSG00000163814	0.806553	5.3101	67.7549	1.85133e-16	7.42388e-16
	1665	ENSG00000110811	0.8065	5.23854	67.7465	1.85923e-16	7.45354e-16
	1666	ENSG00000213222	0.806492	3.32851	67.7424	1.86312e-16	7.4671e-16
	1667	ENSG00000175634	0.806145	4.95868	67.6909	1.91247e-16	7.65869e-16
	1668	ENSG00000149418	0.80567	7.37241	67.6177	1.98481e-16	7.94407e-16
	1669	ENSG00000158769	0.805238	7.24529	67.5501	2.054e-16	8.21655e-16
	1670	ENSG00000128340	0.805074	6.15361	67.5242	2.08112e-16	8.32057e-16
	1671	ENSG00000136811	0.805066	5.64679	67.5228	2.08269e-16	8.32459e-16
	1672	ENSG00000096996	0.804738	1.97963	67.4624	2.1474e-16	8.57627e-16
	1673	ENSG00000153310	0.80463	5.51519	67.4546	2.15593e-16	8.60569e-16
	1674	ENSG00000176842	0.804618	6.40844	67.4531	2.15757e-16	8.60993e-16
	1675	ENSG00000203780	0.804565	3.47198	67.4417	2.17008e-16	8.65753e-16
	1676	ENSG00000272275	0.804218	2.78879	67.3855	2.23288e-16	8.90087e-16
	1677	ENSG00000130305	0.804031	5.17769	67.3609	2.26085e-16	9.00994e-16
	1678	ENSG00000082196	0.804021	4.59795	67.3588	2.26327e-16	9.01713e-16
	1679	ENSG00000181638	0.803959	3.05279	67.3459	2.27814e-16	9.07393e-16
	1680	ENSG00000169122	0.803773	4.65357	67.3201	2.30815e-16	9.19101e-16
	1681	ENSG00000214975	0.803512	4.11721	67.2788	2.35708e-16	9.38331e-16
	1682	ENSG00000255182	0.802619	0.877753	67.1203	2.55436e-16	1.01605e-15
	1683	ENSG00000163159	0.802563	5.83209	67.1324	2.53869e-16	1.01009e-15
	1684	ENSG00000180879	0.802458	7.43878	67.1165	2.55934e-16	1.01775e-15
	1685	ENSG00000101146	0.802217	5.33868	67.0782	2.60952e-16	1.03715e-15
	1686	ENSG00000072864	0.801912	4.54638	67.03	2.6741e-16	1.06253e-15
	1687	ENSG00000109943	0.801725	1.45979	66.9882	2.73137e-16	1.08471e-15
	1688	ENSG00000094975	0.801649	6.12112	66.9902	2.72864e-16	1.08391e-15
	1689	ENSG00000168961	0.80149	5.48609	66.9652	2.76348e-16	1.09716e-15
	1690	ENSG00000177628	0.801331	6.4201	66.9408	2.79778e-16	1.11049e-15
	1691	ENSG00000204632	0.800516	3.39167	66.8108	2.98853e-16	1.18493e-15
	1692	ENSG00000171792	0.800304	5.89985	66.7808	3.03443e-16	1.20248e-15
	1693	ENSG00000184117	0.800059	6.97355	66.7431	3.09292e-16	1.22501e-15
	1694	ENSG00000111669	0.799968	9.33483	66.7292	3.11491e-16	1.23306e-15
	1695	ENSG00000203667	0.799904	3.04901	66.7146	3.13796e-16	1.24185e-15
	1696	ENSG00000116670	0.799456	5.26902	66.6488	3.24457e-16	1.28299e-15
	1697	ENSG00000130299	0.799213	4.40743	66.6102	3.30876e-16	1.30734e-15
	1698	ENSG00000187531	0.799017	4.02386	66.5791	3.36123e-16	1.32737e-15
	1699	ENSG00000211450	0.798845	6.88986	66.5545	3.40353e-16	1.34335e-15
	1700	ENSG00000143977	0.798797	6.55742	66.5471	3.41639e-16	1.34807e-15
	1701	ENSG00000103855	0.798322	6.65047	66.4733	3.54659e-16	1.39908e-15
	1702	ENSG00000171813	0.797858	5.36747	66.4008	3.67948e-16	1.45073e-15
	1703	ENSG00000262246	0.797369	2.59251	66.3196	3.83419e-16	1.51092e-15
	1704	ENSG00000178467	0.79723	4.82489	66.3031	3.86654e-16	1.52285e-15
	1705	ENSG00000101464	0.797125	5.75261	66.2874	3.89741e-16	1.5346e-15
	1706	ENSG00000116096	0.797014	7.26629	66.2706	3.93079e-16	1.54734e-15
	1707	ENSG00000161860	0.79701	2.08475	66.2611	3.94967e-16	1.55436e-15
	1708	ENSG00000076604	0.79677	6.51396	66.2327	4.00707e-16	1.57652e-15
	1709	ENSG00000136950	0.796764	5.91273	66.2316	4.00933e-16	1.57699e-15
	1710	ENSG00000066855	0.79648	5.23062	66.1871	4.10088e-16	1.61215e-15
	1711	ENSG00000166446	0.796138	4.44843	66.1334	4.21404e-16	1.6562e-15
	1712	ENSG00000214309	0.796136	2.56224	66.1287	4.2243e-16	1.65979e-15
	1713	ENSG00000059378	0.795902	5.16544	66.0977	4.29123e-16	1.68519e-15
	1714	ENSG00000197822	0.795847	3.91528	66.0875	4.31342e-16	1.69345e-15
	1715	ENSG00000184840	0.795674	8.45907	66.0633	4.36679e-16	1.7135e-15
	1716	ENSG00000149541	0.795434	6.2332	66.0258	4.45066e-16	1.74595e-15
	1717	ENSG00000149503	0.79542	4.61737	66.0225	4.45802e-16	1.74837e-15
	1718	ENSG00000172932	0.795043	4.7729	65.9644	4.59147e-16	1.79976e-15
	1719	ENSG00000167969	0.794563	6.20488	65.8911	4.76532e-16	1.86741e-15
	1720	ENSG00000261663	0.794244	2.65014	65.8362	4.89989e-16	1.91811e-15
	1721	ENSG00000242265	0.793789	7.32808	65.7717	5.063e-16	1.98144e-15
	1722	ENSG00000143390	0.793634	6.02449	65.7474	5.12573e-16	2.00545e-15
	1723	ENSG00000112685	0.793478	6.22273	65.7234	5.18867e-16	2.02955e-15
	1724	ENSG00000187801	0.793025	2.50577	65.6471	5.3934e-16	2.10907e-15
	1725	ENSG00000237424	0.793005	2.26047	65.6432	5.404e-16	2.11266e-15
	1726	ENSG00000170089	0.792674	3.1897	65.5958	5.53562e-16	2.16297e-15
	1727	ENSG00000165171	0.792664	3.58732	65.5952	5.53739e-16	2.16309e-15
	1728	ENSG00000137959	0.792198	4.92943	65.5251	5.73782e-16	2.2402e-15
	1729	ENSG00000127616	0.79189	6.14715	65.4785	5.87518e-16	2.29202e-15
	1730	ENSG00000279452	0.791838	0.636274	65.4463	5.97186e-16	2.32851e-15
	1731	ENSG00000090661	0.791611	6.55357	65.4356	6.00457e-16	2.34064e-15
	1732	ENSG00000152661	0.790482	8.76492	65.2618	6.55812e-16	2.55508e-15
	1733	ENSG00000149257	0.790357	7.87539	65.2427	6.6218e-16	2.57921e-15
	1734	ENSG00000176945	0.789843	3.46787	65.1603	6.90465e-16	2.68726e-15
	1735	ENSG00000181104	0.789709	6.42322	65.1427	6.96677e-16	2.71001e-15
	1736	ENSG00000186047	0.789421	0.419311	65.0703	7.22743e-16	2.80846e-15
	1737	ENSG00000205744	0.789393	4.18925	65.0924	7.14677e-16	2.77857e-15
	1738	ENSG00000163344	0.78897	7.83724	65.0294	7.37906e-16	2.86662e-15
	1739	ENSG00000157992	0.788854	6.26445	65.0112	7.44723e-16	2.89235e-15
	1740	ENSG00000070081	0.788595	6.38203	64.9714	7.59943e-16	2.94991e-15
	1741	ENSG00000105677	0.788464	7.44786	64.9515	7.67649e-16	2.97904e-15
	1742	ENSG00000133739	0.788187	5.04941	64.9081	7.84742e-16	3.04458e-15
	1743	ENSG00000136522	0.786903	6.99676	64.7119	8.66899e-16	3.3598e-15
	1744	ENSG00000088002	0.786708	4.39875	64.6804	8.80852e-16	3.41299e-15
	1745	ENSG00000123453	0.786373	2.64948	64.6248	9.06078e-16	3.50889e-15
	1746	ENSG00000081692	0.786314	4.66471	64.6203	9.0816e-16	3.51603e-15
	1747	ENSG00000164405	0.786098	8.32634	64.5885	9.22901e-16	3.57217e-15
	1748	ENSG00000168993	0.786045	3.90312	64.5781	9.27796e-16	3.59018e-15
	1749	ENSG00000269858	0.785981	4.51861	64.5692	9.32006e-16	3.60553e-15
	1750	ENSG00000152495	0.785965	0.744336	64.5454	9.43358e-16	3.64849e-15
	1751	ENSG00000197620	0.785751	4.54854	64.534	9.48809e-16	3.66861e-15
	1752	ENSG00000160972	0.785647	4.54117	64.518	9.56538e-16	3.69657e-15
	1753	ENSG00000130193	0.785558	6.3855	64.5056	9.62597e-16	3.71901e-15
	1754	ENSG00000125901	0.784566	7.45365	64.3539	1.03961e-15	4.01131e-15
	1755	ENSG00000164430	0.784225	3.32083	64.2982	1.06945e-15	4.12325e-15
	1756	ENSG00000110717	0.784223	6.14729	64.3011	1.06786e-15	4.11816e-15
	1757	ENSG00000105404	0.784193	7.50466	64.2968	1.07017e-15	4.12494e-15
	1758	ENSG00000142621	0.784147	0.289066	64.2587	1.0911e-15	4.20452e-15
	1759	ENSG00000188229	0.78352	9.24245	64.1941	1.12747e-15	4.34126e-15
	1760	ENSG00000186010	0.783208	5.55648	64.1457	1.15549e-15	4.44624e-15
	1761	ENSG00000183161	0.782496	4.89916	64.0364	1.22143e-15	4.69574e-15
	1762	ENSG00000130045	0.782025	2.93305	63.9608	1.2692e-15	4.87684e-15
	1763	ENSG00000160179	0.781607	5.2896	63.901	1.3083e-15	5.02318e-15
	1764	ENSG00000183765	0.781384	3.78946	63.8653	1.33223e-15	5.11373e-15
	1765	ENSG00000073969	0.780912	5.81633	63.7953	1.38039e-15	5.29448e-15
	1766	ENSG00000136810	0.780469	9.31614	63.7284	1.42813e-15	5.47474e-15
	1767	ENSG00000156795	0.780389	5.0747	63.7151	1.43775e-15	5.5102e-15
	1768	ENSG00000067225	0.780062	9.03509	63.6664	1.47375e-15	5.64367e-15
	1769	ENSG00000160783	0.779829	5.6343	63.6303	1.50104e-15	5.74383e-15
	1770	ENSG00000163359	0.779653	8.20147	63.6039	1.52125e-15	5.81966e-15
	1771	ENSG00000153363	0.779519	3.72453	63.581	1.53907e-15	5.88631e-15
	1772	ENSG00000104081	0.779428	4.63956	63.5684	1.54892e-15	5.92244e-15
	1773	ENSG00000159346	0.779199	8.0893	63.5349	1.57552e-15	6.02262e-15
	1774	ENSG00000143183	0.778895	7.01891	63.4885	1.61303e-15	6.16124e-15
	1775	ENSG00000188372	0.777685	3.69765	63.3021	1.7732e-15	6.76951e-15
	1776	ENSG00000100401	0.777577	6.73344	63.288	1.78588e-15	6.81441e-15
	1777	ENSG00000231925	0.777483	7.95386	63.274	1.79862e-15	6.86127e-15
	1778	ENSG00000217930	0.777466	3.93843	63.2691	1.80308e-15	6.87652e-15
	1779	ENSG00000108518	0.777001	10.1532	63.2008	1.86669e-15	7.11178e-15
	1780	ENSG00000171161	0.77669	5.81335	63.1531	1.91247e-15	7.28245e-15
	1781	ENSG00000157103	0.776384	0.46228	63.0811	1.98364e-15	7.54956e-15
	1782	ENSG00000147684	0.776256	7.9706	63.0877	1.97701e-15	7.52628e-15
	1783	ENSG00000196418	0.776192	2.7579	63.0726	1.99229e-15	7.58053e-15
	1784	ENSG00000099800	0.775816	6.8146	63.0207	2.04544e-15	7.78075e-15
	1785	ENSG00000077463	0.775657	4.60376	62.9955	2.0718e-15	7.87698e-15
	1786	ENSG00000066248	0.774603	2.55444	62.831	2.25227e-15	8.55216e-15
	1787	ENSG00000177570	0.774314	3.68961	62.7905	2.29903e-15	8.72747e-15
	1788	ENSG00000197982	0.774252	6.14548	62.7835	2.30725e-15	8.75644e-15
	1789	ENSG00000152056	0.774	2.36333	62.7386	2.36048e-15	8.95388e-15
	1790	ENSG00000118162	0.77388	4.51838	62.7262	2.3754e-15	9.00582e-15
	1791	ENSG00000140470	0.773759	1.38516	62.6955	2.41264e-15	9.13999e-15
	1792	ENSG00000141519	0.773645	2.49517	62.6856	2.42484e-15	9.18387e-15
	1793	ENSG00000141527	0.773574	2.90593	62.6764	2.43619e-15	9.2245e-15
	1794	ENSG00000112655	0.773477	6.22467	62.6662	2.44883e-15	9.27e-15
	1795	ENSG00000166145	0.772982	8.03738	62.5918	2.54316e-15	9.6197e-15
	1796	ENSG00000096063	0.772964	5.66824	62.5884	2.54744e-15	9.63344e-15
	1797	ENSG00000279789	0.772849	2.23124	62.5638	2.57946e-15	9.75201e-15
	1798	ENSG00000102096	0.772779	5.61874	62.5605	2.58384e-15	9.76608e-15
	1799	ENSG00000168995	0.772588	1.87247	62.5228	2.63378e-15	9.94977e-15
	1800	ENSG00000151388	0.772537	4.39574	62.5229	2.63358e-15	9.94977e-15
	1801	ENSG00000182199	0.772306	6.34811	62.4893	2.67899e-15	1.0118e-14
	1802	ENSG00000014138	0.771942	4.27982	62.4329	2.75684e-15	1.0404e-14
	1803	ENSG00000160948	0.771741	7.23442	62.4042	2.79733e-15	1.05541e-14
	1804	ENSG00000198851	0.771584	4.94456	62.3795	2.83258e-15	1.06817e-14
	1805	ENSG00000169718	0.771507	6.11402	62.3684	2.84856e-15	1.07392e-14
	1806	ENSG00000198720	0.771081	3.89692	62.3023	2.94585e-15	1.11032e-14
	1807	ENSG00000179271	0.771009	6.57696	62.2934	2.95915e-15	1.11505e-14
	1808	ENSG00000131470	0.770671	2.99296	62.2383	3.04307e-15	1.1458e-14
	1809	ENSG00000132676	0.770588	7.24724	62.23	3.05592e-15	1.15005e-14
	1810	ENSG00000166797	0.770427	6.11974	62.2055	3.09422e-15	1.16417e-14
	1811	ENSG00000103126	0.770155	4.91158	62.1638	3.16049e-15	1.18789e-14
	1812	ENSG00000143319	0.769764	6.01928	62.1055	3.25546e-15	1.22265e-14
	1813	ENSG00000116133	0.769423	9.56834	62.0547	3.34048e-15	1.25427e-14
	1814	ENSG00000158710	0.769191	10.3215	62.0196	3.40049e-15	1.27648e-14
	1815	ENSG00000178093	0.769083	2.24503	61.9957	3.44201e-15	1.29141e-14
	1816	ENSG00000131116	0.768903	5.97265	61.9759	3.47694e-15	1.30418e-14
	1817	ENSG00000187860	0.768651	1.50953	61.9258	3.56648e-15	1.33642e-14
	1818	ENSG00000159063	0.768585	6.40148	61.928	3.5625e-15	1.33526e-14
	1819	ENSG00000159377	0.768294	8.95878	61.8846	3.64183e-15	1.36396e-14
	1820	ENSG00000188452	0.767823	3.19429	61.8099	3.78276e-15	1.41602e-14
	1821	ENSG00000130734	0.767369	4.99163	61.7444	3.91059e-15	1.46277e-14
	1822	ENSG00000008513	0.766823	6.04638	61.6629	4.07585e-15	1.52266e-14
	1823	ENSG00000111641	0.76681	5.49626	61.6608	4.08028e-15	1.52393e-14
	1824	ENSG00000155307	0.766745	3.72704	61.6491	4.10453e-15	1.5326e-14
	1825	ENSG00000182154	0.766548	6.84538	61.6219	4.16163e-15	1.55353e-14
	1826	ENSG00000173171	0.76645	4.78549	61.6062	4.19487e-15	1.56554e-14
	1827	ENSG00000272455	0.766439	2.99659	61.6013	4.20538e-15	1.56907e-14
	1828	ENSG00000244165	0.766248	3.84308	61.5747	4.26265e-15	1.58963e-14
	1829	ENSG00000007255	0.766208	7.00257	61.5708	4.27116e-15	1.59225e-14
	1830	ENSG00000010278	0.766204	9.07302	61.5705	4.2718e-15	1.59225e-14
	1831	ENSG00000177888	0.766029	5.2387	61.5432	4.33126e-15	1.614e-14
	1832	ENSG00000186862	0.765579	0.58457	61.4538	4.53266e-15	1.68778e-14
	1833	ENSG00000112029	0.765528	3.7884	61.4664	4.50354e-15	1.67778e-14
	1834	ENSG00000105329	0.765495	6.22048	61.4637	4.50987e-15	1.67971e-14
	1835	ENSG00000172586	0.765155	6.56236	61.4127	4.62805e-15	1.72243e-14
	1836	ENSG00000122386	0.764735	5.07969	61.349	4.78025e-15	1.77774e-14
	1837	ENSG00000090565	0.7647	5.58864	61.3441	4.79234e-15	1.78178e-14
	1838	ENSG00000106638	0.764427	5.68087	61.3032	4.89283e-15	1.81869e-14
	1839	ENSG00000272476	0.764228	0.45087	61.2484	5.03102e-15	1.86865e-14
	1840	ENSG00000213551	0.764194	4.60268	61.2676	4.98215e-15	1.85143e-14
	1841	ENSG00000135919	0.763595	4.63305	61.1779	5.21435e-15	1.93577e-14
	1842	ENSG00000150961	0.7631	5.52671	61.1044	5.4128e-15	2.00793e-14
	1843	ENSG00000236830	0.763017	1.72582	61.082	5.47473e-15	2.02938e-14
	1844	ENSG00000204525	0.763014	10.7455	61.0923	5.44606e-15	2.01926e-14
	1845	ENSG00000100302	0.762681	4.53408	61.0409	5.59008e-15	2.07162e-14
	1846	ENSG00000267855	0.762429	3.29599	61.0013	5.70374e-15	2.11321e-14
	1847	ENSG00000152455	0.762147	4.01124	60.9604	5.82358e-15	2.15707e-14
	1848	ENSG00000032389	0.762046	4.23941	60.9457	5.86703e-15	2.17262e-14
	1849	ENSG00000108479	0.761426	4.66679	60.8536	6.14824e-15	2.27448e-14
	1850	ENSG00000048140	0.761264	5.33119	60.8297	6.22311e-15	2.3016e-14
	1851	ENSG00000086730	0.761045	3.7088	60.7953	6.33288e-15	2.34161e-14
	1852	ENSG00000112118	0.760896	7.3629	60.7755	6.39697e-15	2.36354e-14
	1853	ENSG00000158201	0.760592	4.86004	60.7291	6.5494e-15	2.41745e-14
	1854	ENSG00000156689	0.760591	6.14413	60.7296	6.54777e-15	2.41745e-14
	1855	ENSG00000105520	0.759968	5.86846	60.6365	6.86486e-15	2.53326e-14
	1856	ENSG00000280206	0.759958	4.93239	60.6346	6.87155e-15	2.53509e-14
	1857	ENSG00000224897	0.759739	-0.382395	60.5565	7.14956e-15	2.63635e-14
	1858	ENSG00000247077	0.759546	5.87238	60.5736	7.08774e-15	2.6142e-14
	1859	ENSG00000167523	0.758985	2.72549	60.4854	7.41263e-15	2.73131e-14
	1860	ENSG00000005156	0.758726	4.15399	60.45	7.54721e-15	2.7802e-14
	1861	ENSG00000187954	0.758698	4.98164	60.4467	7.55994e-15	2.7842e-14
	1862	ENSG00000159208	0.758428	3.99815	60.4055	7.71969e-15	2.84162e-14
	1863	ENSG00000082458	0.758153	5.54918	60.3659	7.87646e-15	2.89861e-14
	1864	ENSG00000278918	0.757953	1.31753	60.3227	8.0514e-15	2.96078e-14
	1865	ENSG00000164941	0.757904	5.03768	60.3285	8.02754e-15	2.95347e-14
	1866	ENSG00000173581	0.75715	4.94204	60.2163	8.49867e-15	3.12371e-14
	1867	ENSG00000258839	0.756942	1.82327	60.1765	8.6722e-15	3.1859e-14
	1868	ENSG00000165752	0.756906	3.94015	60.1789	8.66157e-15	3.18279e-14
	1869	ENSG00000178078	0.756697	5.90328	60.1495	8.79212e-15	3.22916e-14
	1870	ENSG00000226266	0.756606	0.309927	60.1083	8.97775e-15	3.2957e-14
	1871	ENSG00000213988	0.756208	1.69971	60.0665	9.17056e-15	3.36565e-14
	1872	ENSG00000102054	0.755884	6.84411	60.0289	9.34754e-15	3.4289e-14
	1873	ENSG00000255031	0.755868	1.91822	60.0176	9.40128e-15	3.44776e-14
	1874	ENSG00000105726	0.7554	5.56888	59.9566	9.6974e-15	3.55459e-14
	1875	ENSG00000119383	0.755352	7.49641	59.9501	9.72946e-15	3.56546e-14
	1876	ENSG00000238113	0.754571	2.70324	59.8289	1.03473e-14	3.79001e-14
	1877	ENSG00000115085	0.753474	2.48117	59.6655	1.12432e-14	4.11409e-14
	1878	ENSG00000146540	0.753432	5.7541	59.6648	1.12468e-14	4.11438e-14
	1879	ENSG00000135931	0.753093	3.42276	59.612	1.1553e-14	4.22537e-14
	1880	ENSG00000023572	0.752966	4.99453	59.5954	1.1651e-14	4.25908e-14
	1881	ENSG00000179091	0.752915	8.05578	59.5887	1.16905e-14	4.27246e-14
	1882	ENSG00000082512	0.752806	4.49936	59.5712	1.17949e-14	4.3085e-14
	1883	ENSG00000059915	0.752801	1.6168	59.5609	1.18568e-14	4.32792e-14
	1884	ENSG00000198910	0.752784	2.53961	59.5636	1.18403e-14	4.32315e-14
	1885	ENSG00000106105	0.752746	7.04403	59.5635	1.18408e-14	4.32315e-14
	1886	ENSG00000273576	0.751485	5.22638	59.3765	1.30217e-14	4.75079e-14
	1887	ENSG00000185900	0.751316	3.27673	59.3487	1.32066e-14	4.81585e-14
	1888	ENSG00000126803	0.751285	5.30924	59.3469	1.3219e-14	4.81917e-14
	1889	ENSG00000227477	0.750595	0.115065	59.2147	1.41373e-14	5.15016e-14
	1890	ENSG00000151640	0.750319	2.38683	59.1984	1.42549e-14	5.19044e-14
	1891	ENSG00000120093	0.749956	4.41208	59.1498	1.46116e-14	5.3151e-14
	1892	ENSG00000150753	0.749673	7.42267	59.1095	1.49135e-14	5.42224e-14
	1893	ENSG00000112699	0.749577	5.05116	59.0944	1.50283e-14	5.46267e-14
	1894	ENSG00000071859	0.749496	6.86602	59.0833	1.51135e-14	5.49226e-14
	1895	ENSG00000149657	0.749441	6.3531	59.075	1.51774e-14	5.51277e-14
	1896	ENSG00000205309	0.749351	3.51796	59.0592	1.52997e-14	5.55584e-14
	1897	ENSG00000269343	0.749313	4.38581	59.0549	1.53332e-14	5.56666e-14
	1898	ENSG00000175756	0.749206	7.39658	59.0407	1.54448e-14	5.60441e-14
	1899	ENSG00000130695	0.749124	4.32617	59.027	1.55526e-14	5.64215e-14
	1900	ENSG00000146826	0.748656	4.70858	58.9584	1.61043e-14	5.83943e-14
	1901	ENSG00000182809	0.748584	7.45115	58.9489	1.61818e-14	5.86609e-14
	1902	ENSG00000023892	0.748386	5.33012	58.9191	1.6429e-14	5.95425e-14
	1903	ENSG00000143633	0.748302	3.73663	58.905	1.65472e-14	5.99417e-14
	1904	ENSG00000173264	0.748033	5.11069	58.867	1.68697e-14	6.10801e-14
	1905	ENSG00000154380	0.747972	6.41945	58.8585	1.69426e-14	6.13289e-14
	1906	ENSG00000272097	0.747903	0.80921	58.8293	1.71964e-14	6.22019e-14
	1907	ENSG00000169895	0.747891	6.65061	58.8466	1.70455e-14	6.16865e-14
	1908	ENSG00000155906	0.747878	6.52361	58.8447	1.70624e-14	6.17322e-14
	1909	ENSG00000214026	0.747658	5.09168	58.8117	1.73508e-14	6.27299e-14
	1910	ENSG00000160214	0.747142	5.20755	58.7359	1.80323e-14	6.5141e-14
	1911	ENSG00000081923	0.747061	6.14418	58.7243	1.8139e-14	6.54994e-14
	1912	ENSG00000162813	0.746703	6.23909	58.6717	1.86298e-14	6.72389e-14
	1913	ENSG00000160050	0.7467	3.45744	58.6688	1.86575e-14	6.73061e-14
	1914	ENSG00000071564	0.746699	5.98143	58.6711	1.86361e-14	6.72454e-14
	1915	ENSG00000034053	0.746618	2.20031	58.6523	1.88153e-14	6.78422e-14
	1916	ENSG00000143106	0.746373	6.2337	58.6231	1.90962e-14	6.88384e-14
	1917	ENSG00000204219	0.746077	6.48685	58.5798	1.95211e-14	7.03357e-14
	1918	ENSG00000106003	0.745981	6.23173	58.5656	1.96626e-14	7.08113e-14
	1919	ENSG00000105552	0.745962	5.34755	58.5623	1.96951e-14	7.0911e-14
	1920	ENSG00000198286	0.7455	3.01358	58.491	2.04219e-14	7.34742e-14
	1921	ENSG00000104856	0.745064	5.06215	58.4303	2.10625e-14	7.57422e-14
	1922	ENSG00000168389	0.744501	3.39986	58.3454	2.19909e-14	7.9023e-14
	1923	ENSG00000100350	0.74438	5.26597	58.33	2.21637e-14	7.96246e-14
	1924	ENSG00000146143	0.744047	4.0599	58.28	2.27345e-14	8.16359e-14
	1925	ENSG00000102858	0.743876	5.4063	58.2562	2.30107e-14	8.26075e-14
	1926	ENSG00000214182	0.743823	2.99607	58.2451	2.31417e-14	8.30374e-14
	1927	ENSG00000131844	0.743556	7.38599	58.2098	2.35601e-14	8.4498e-14
	1928	ENSG00000123353	0.743554	5.67971	58.2092	2.35678e-14	8.4505e-14
	1929	ENSG00000171224	0.743512	5.26021	58.2027	2.3645e-14	8.47612e-14
	1930	ENSG00000228106	0.743434	4.26058	58.1905	2.37927e-14	8.52702e-14
	1931	ENSG00000178409	0.743266	2.64973	58.1621	2.41387e-14	8.64475e-14
	1932	ENSG00000167962	0.743261	5.3067	58.166	2.40903e-14	8.62949e-14
	1933	ENSG00000248712	0.742749	1.80685	58.0826	2.51342e-14	8.98821e-14
	1934	ENSG00000137203	0.742743	6.1437	58.0904	2.50348e-14	8.957e-14
	1935	ENSG00000131351	0.74268	2.88628	58.0773	2.52019e-14	9.01023e-14
	1936	ENSG00000163624	0.742519	5.82941	58.0576	2.5456e-14	9.09887e-14
	1937	ENSG00000136518	0.742319	6.4071	58.0284	2.58355e-14	9.23232e-14
	1938	ENSG00000274272	0.742089	1.80423	57.9857	2.64024e-14	9.42807e-14
	1939	ENSG00000167600	0.742047	2.89134	57.9847	2.64163e-14	9.43076e-14
	1940	ENSG00000187474	0.741345	5.63884	57.8856	2.77811e-14	9.91322e-14
	1941	ENSG00000180263	0.741174	4.20511	57.8595	2.81525e-14	1.00385e-13
	1942	ENSG00000214826	0.741161	2.04723	57.8511	2.82722e-14	1.00787e-13
	1943	ENSG00000117362	0.74103	8.57277	57.8402	2.84305e-14	1.01303e-13
	1944	ENSG00000085514	0.740823	4.06257	57.8081	2.88979e-14	1.02919e-13
	1945	ENSG00000139266	0.740767	4.44491	57.8004	2.90112e-14	1.03298e-13
	1946	ENSG00000142875	0.740371	6.02038	57.7434	2.98634e-14	1.06255e-13
	1947	ENSG00000244486	0.74029	4.08087	57.7303	3.0064e-14	1.06943e-13
	1948	ENSG00000011009	0.739995	7.03734	57.6888	3.07043e-14	1.09169e-13
	1949	ENSG00000143401	0.739544	6.67571	57.6229	3.17513e-14	1.12783e-13
	1950	ENSG00000096092	0.739395	7.10587	57.6012	3.21025e-14	1.14003e-13
	1951	ENSG00000242612	0.739303	4.7013	57.5868	3.23393e-14	1.14816e-13
	1952	ENSG00000181588	0.739267	5.33886	57.582	3.24175e-14	1.15066e-13
	1953	ENSG00000143157	0.739154	6.03739	57.5658	3.26852e-14	1.15989e-13
	1954	ENSG00000167632	0.739007	5.27707	57.544	3.30495e-14	1.17253e-13
	1955	ENSG00000122218	0.73871	8.37037	57.5014	3.37735e-14	1.19764e-13
	1956	ENSG00000064490	0.737678	6.24201	57.3508	3.64618e-14	1.29235e-13
	1957	ENSG00000054148	0.737201	7.30523	57.2815	3.777e-14	1.33808e-13
	1958	ENSG00000141367	0.737088	8.19809	57.2651	3.80847e-14	1.34891e-13
	1959	ENSG00000104972	0.737015	2.63093	57.2493	3.83916e-14	1.35945e-13
	1960	ENSG00000228175	0.736379	2.79578	57.1574	4.02296e-14	1.42352e-13
	1961	ENSG00000267348	0.736103	1.96846	57.1134	4.11384e-14	1.45429e-13
	1962	ENSG00000086504	0.73599	6.61202	57.1051	4.13127e-14	1.4601e-13
	1963	ENSG00000160410	0.735879	5.93924	57.0889	4.16548e-14	1.47184e-13
	1964	ENSG00000065665	0.735873	3.62087	57.0858	4.17204e-14	1.4738e-13
	1965	ENSG00000026297	0.735715	5.00401	57.0646	4.21731e-14	1.48944e-13
	1966	ENSG00000136261	0.735615	7.07317	57.0508	4.24709e-14	1.4996e-13
	1967	ENSG00000237883	0.735464	3.01252	57.025	4.30317e-14	1.51904e-13
	1968	ENSG00000159199	0.735369	6.60927	57.0149	4.3252e-14	1.52645e-13
	1969	ENSG00000072858	0.734503	4.5107	56.888	4.61356e-14	1.62667e-13
	1970	ENSG00000152939	0.734482	5.03297	56.8855	4.61942e-14	1.62835e-13
	1971	ENSG00000135525	0.734306	5.83907	56.8604	4.67882e-14	1.64889e-13
	1972	ENSG00000108179	0.734066	7.41701	56.826	4.7614e-14	1.67759e-13
	1973	ENSG00000236829	0.733849	0.618315	56.7737	4.88974e-14	1.72025e-13
	1974	ENSG00000129932	0.733814	4.37254	56.7881	4.85406e-14	1.70943e-13
	1975	ENSG00000114013	0.733794	4.12343	56.7849	4.86195e-14	1.7118e-13
	1976	ENSG00000165591	0.733784	5.11339	56.7842	4.86357e-14	1.71196e-13
	1977	ENSG00000179115	0.73374	6.91716	56.7786	4.87749e-14	1.71646e-13
	1978	ENSG00000167862	0.733704	6.67488	56.7733	4.89061e-14	1.72025e-13
	1979	ENSG00000142632	0.733591	5.15433	56.7562	4.93324e-14	1.73484e-13
	1980	ENSG00000169957	0.733519	6.93959	56.7465	4.95762e-14	1.743e-13
	1981	ENSG00000171163	0.733437	5.1467	56.7339	4.98947e-14	1.75378e-13
	1982	ENSG00000185442	0.73343	6.10119	56.7334	4.99095e-14	1.75388e-13
	1983	ENSG00000072506	0.73327	8.28707	56.7106	5.04908e-14	1.77347e-13
	1984	ENSG00000071073	0.733181	5.60135	56.6971	5.08391e-14	1.78528e-13
	1985	ENSG00000148444	0.733094	5.51156	56.6845	5.11666e-14	1.79635e-13
	1986	ENSG00000115267	0.73291	5.67926	56.6579	5.18618e-14	1.82033e-13
	1987	ENSG00000086232	0.732873	7.64631	56.6529	5.1994e-14	1.82453e-13
	1988	ENSG00000124207	0.732764	7.60122	56.6372	5.2411e-14	1.83873e-13
	1989	ENSG00000145912	0.732645	7.34739	56.62	5.28726e-14	1.85449e-13
	1990	ENSG00000196497	0.73238	2.82732	56.5771	5.40364e-14	1.89486e-13
	1991	ENSG00000015133	0.731971	4.65358	56.5212	5.55961e-14	1.94863e-13
	1992	ENSG00000139343	0.731476	6.0196	56.4504	5.76329e-14	2.01954e-13
	1993	ENSG00000258472	0.731073	1.19143	56.3783	5.97851e-14	2.09347e-13
	1994	ENSG00000181409	0.730988	1.91153	56.3717	5.99866e-14	2.10003e-13
	1995	ENSG00000214212	0.730902	2.47397	56.3623	6.02737e-14	2.10958e-13
	1996	ENSG00000005075	0.73076	6.70379	56.347	6.07465e-14	2.12562e-13
	1997	ENSG00000174586	0.730515	2.36794	56.3056	6.20385e-14	2.17032e-13
[truncated: 95,999 more rows]

## Sheet: S.data 2
Supplementary Data 2: Differentially expressed genes and proteins (DEGs/DEPs) in multi-omics data of Alzheimer's disease. the adjusted p-value < 0.05 (Microarray, RNA-seq) and a p-value < 0.05 (Proteomic) were used to identify DEGs and DEPs between AD and normal tissue.
1. Microarray
	No.	Gene	log2FC	PValue	FDR
	1	ENSG00000178372	-6.23006	3.58e-46	7.99e-42
	2	ENSG00000138075	-5.79965	2.14e-30	1.59e-26
	3	ENSG00000104043	-6.07015	1.69e-27	9.42e-24
	4	ENSG00000176946	-4.34812	5.5e-27	2.45e-23
	5	ENSG00000176884	1.52153	2.26e-26	8.4e-23
	6	ENSG00000001617	-1.94618	4.47e-25	1.24e-21
	7	ENSG00000161944	-1.28946	7.2e-25	1.78e-21
	8	ENSG00000163466	-2.02323	3.32e-23	7.39e-20
	9	ENSG00000115310	-1.50366	6.07e-23	1.23e-19
	10	ENSG00000071859	-2.3539	7.92e-23	1.47e-19
	11	ENSG00000165794	-7.38154	5.64e-22	9.67e-19
	12	ENSG00000138769	-1.50462	1.05e-20	1.46e-17
	13	ENSG00000116001	-1.07591	1.33e-20	1.75e-17
	14	ENSG00000137076	1.64566	4.59e-20	5.38e-17
	15	ENSG00000073754	-3.51939	7.11e-20	7.93e-17
	16	ENSG00000088340	-5.83705	5.41e-19	5.48e-16
	17	ENSG00000111145	-1.05381	1.34e-18	1.3e-15
	18	ENSG00000088756	-6.9988	2.44e-18	2.17e-15
	19	ENSG00000173338	-6.08787	5.23e-18	4.48e-15
	20	ENSG00000109654	-2.61036	1.15e-17	9.47e-15
	21	ENSG00000145192	-1.4545	2.1e-17	1.67e-14
	22	ENSG00000124275	-1.80451	3.22e-17	2.47e-14
	23	ENSG00000124159	-1.12656	1.14e-16	8.5e-14
	24	ENSG00000106624	1.66241	1.25e-16	8.97e-14
	25	ENSG00000152465	-1.17888	2.81e-16	1.9e-13
	26	ENSG00000039123	-1.11253	2.9e-16	1.9e-13
	27	ENSG00000224103	-2.15796	4.74e-16	2.78e-13
	28	ENSG00000206073	-1.04584	1.03e-15	5.48e-13
	29	ENSG00000198223	-1.39525	1.75e-15	8.62e-13
	30	ENSG00000100239	-1.52995	1.78e-15	8.62e-13
	31	ENSG00000058668	-2.91086	3.39e-15	1.61e-12
	32	ENSG00000115267	-1.00054	6.31e-15	2.93e-12
	33	ENSG00000198924	-1.42435	6.55e-15	2.98e-12
	34	ENSG00000105509	-1.49931	7.04e-15	3.14e-12
	35	ENSG00000116985	1.97489	8.63e-15	3.7e-12
	36	ENSG00000214548	-1.04214	9.65e-15	4.06e-12
	37	ENSG00000147050	-1.30231	1.51e-14	6.25e-12
	38	ENSG00000132522	-1.38544	1.65e-14	6.67e-12
	39	ENSG00000091831	1.56186	3.02e-14	1.16e-11
	42	ENSG00000175054	-1.14532	4.38e-14	1.38e-11
	40	ENSG00000130287	1.88532	4.24e-14	1.57e-11
	41	ENSG00000168546	-1.32826	4.29e-14	1.57e-11
	43	ENSG00000232159	2.76355	4.65e-14	1.67e-11
	44	ENSG00000228760	-1.25317	6.78e-14	2.29e-11
	45	ENSG00000233149	-1.31765	6.9e-14	2.29e-11
	46	ENSG00000181852	-1.21137	8.52e-14	2.75e-11
	47	ENSG00000221974	-1.58511	1.12e-13	3.47e-11
	48	ENSG00000170382	-3.24348	1.47e-13	4.43e-11
	49	ENSG00000115998	1.32941	1.63e-13	4.84e-11
	50	ENSG00000173674	-1.21206	2.26e-13	6.62e-11
	51	ENSG00000056097	1.94526	2.84e-13	8.12e-11
	52	ENSG00000276194	-1.13785	3.08e-13	8.69e-11
	53	ENSG00000147536	-1.78227	3.37e-13	9.38e-11
	54	ENSG00000119383	-1.66807	4.56e-13	1.25e-10
	55	ENSG00000134769	-1.57784	6.08e-13	1.61e-10
	56	ENSG00000161533	-1.2668	6.15e-13	1.61e-10
	57	ENSG00000104853	1.75286	6.88e-13	1.78e-10
	58	ENSG00000118246	-1.23614	7.09e-13	1.81e-10
	59	ENSG00000143412	-1.06116	1.41e-12	3.53e-10
	60	ENSG00000136573	-1.40513	1.53e-12	3.77e-10
	61	ENSG00000099326	-1.48117	1.57e-12	3.79e-10
	62	ENSG00000171456	-1.85262	1.74e-12	4.09e-10
	63	ENSG00000099995	1.09927	1.79e-12	4.16e-10
	64	ENSG00000186566	-1.55171	2.34e-12	5.27e-10
	65	ENSG00000181374	-1.77128	2.41e-12	5.38e-10
	66	ENSG00000105258	-1.47474	2.47e-12	5.45e-10
	67	ENSG00000143393	-1.6998	3.35e-12	7.1e-10
	68	ENSG00000143147	-1.24196	3.39e-12	7.13e-10
	69	ENSG00000089250	-1.2912	3.55e-12	7.33e-10
	70	ENSG00000171681	-2.06545	6.71e-12	1.29e-09
	71	ENSG00000108587	-1.33965	6.94e-12	1.32e-09
	72	ENSG00000053371	-1.58755	1.06e-11	1.94e-09
	73	ENSG00000123737	-1.18842	1.08e-11	1.97e-09
	74	ENSG00000137672	-1.35433	1.22e-11	2.19e-09
	75	ENSG00000173898	-3.81015	1.27e-11	2.26e-09
	76	ENSG00000137834	-1.5575	1.52e-11	2.63e-09
	77	ENSG00000124785	1.02352	1.71e-11	2.9e-09
	78	ENSG00000101849	-1.40416	1.76e-11	2.96e-09
	79	ENSG00000010219	-1.01357	2.01e-11	3.36e-09
	80	ENSG00000008294	-1.03365	2.03e-11	3.38e-09
	81	ENSG00000255302	-1.42977	2.76e-11	4.39e-09
	82	ENSG00000218823	1.15554	3.06e-11	4.84e-09
	83	ENSG00000099250	-1.60562	3.12e-11	4.88e-09
	84	ENSG00000184787	-1.20818	3.68e-11	5.65e-09
	85	ENSG00000204304	1.03211	4.39e-11	6.57e-09
	86	ENSG00000196616	-1.87218	4.5e-11	6.63e-09
	87	ENSG00000077549	1.52122	4.56e-11	6.64e-09
	88	ENSG00000163882	-1.62615	5.47e-11	7.87e-09
	89	ENSG00000113494	-2.21668	5.82e-11	8.26e-09
	90	ENSG00000078269	-1.61184	6.84e-11	9.52e-09
	91	ENSG00000113532	1.32591	7.12e-11	9.86e-09
	92	ENSG00000162367	-2.07773	8.11e-11	1.08e-08
	93	ENSG00000127528	1.43843	8.86e-11	1.15e-08
	94	ENSG00000100979	-1.79246	1.11e-10	1.42e-08
	95	ENSG00000034693	-1.68614	1.18e-10	1.51e-08
	96	ENSG00000133216	1.01517	1.23e-10	1.56e-08
	97	ENSG00000164344	-2.09411	1.4e-10	1.76e-08
	98	ENSG00000071894	1.09084	1.86e-10	2.24e-08
	99	ENSG00000135750	-1.0209	1.9e-10	2.28e-08
	100	ENSG00000221869	-1.32075	2.13e-10	2.51e-08
	101	ENSG00000134538	-1.14539	2.15e-10	2.52e-08
	102	ENSG00000150991	-1.44526	2.82e-10	3.18e-08
	103	ENSG00000198624	-1.53298	2.85e-10	3.19e-08
	104	ENSG00000196652	1.0071	2.96e-10	3.29e-08
	105	ENSG00000166710	1.18386	3.25e-10	3.52e-08
	106	ENSG00000184160	-2.17759	3.25e-10	3.52e-08
	107	ENSG00000065526	1.02474	3.65e-10	3.91e-08
	108	ENSG00000111684	-1.01676	4.39e-10	4.53e-08
	110	ENSG00000079385	-1.63003	5.46e-10	4.85e-08
	109	ENSG00000177302	-1.41961	5e-10	5.13e-08
	111	ENSG00000074370	-1.10291	6.17e-10	6.11e-08
	112	ENSG00000093010	-1.39063	6.58e-10	6.35e-08
	113	ENSG00000140968	-1.37795	7.47e-10	7.14e-08
	114	ENSG00000130856	1.23744	7.67e-10	7.27e-08
	115	ENSG00000169594	1.2154	8.07e-10	7.54e-08
	116	ENSG00000235307	-1.86176	8.73e-10	8.04e-08
	117	ENSG00000107077	-1.24682	9.17e-10	8.38e-08
	118	ENSG00000274580	1.37359	9.44e-10	8.52e-08
	119	ENSG00000186827	1.49774	9.44e-10	8.52e-08
	120	ENSG00000140332	-1.08998	1.05e-09	9.28e-08
	121	ENSG00000134755	-1.49296	1.13e-09	9.9e-08
	122	ENSG00000204576	-1.45416	1.16e-09	1.01e-07
	123	ENSG00000173039	1.03736	1.17e-09	1.01e-07
	124	ENSG00000110777	-1.38961	1.18e-09	1.02e-07
	125	ENSG00000157540	-1.01174	1.33e-09	1.13e-07
	126	ENSG00000113734	-1.11867	1.59e-09	1.32e-07
	127	ENSG00000135472	1.04291	1.68e-09	1.37e-07
	128	ENSG00000262243	-1.11916	1.7e-09	1.38e-07
	129	ENSG00000101977	-1.75116	1.72e-09	1.39e-07
	130	ENSG00000231372	-1.06186	1.76e-09	1.41e-07
	131	ENSG00000124574	2.25965	1.79e-09	1.43e-07
	132	ENSG00000108511	-1.69208	1.8e-09	1.43e-07
	133	ENSG00000173531	-1.30297	1.86e-09	1.46e-07
	134	ENSG00000185129	1.57467	2.07e-09	1.6e-07
	135	ENSG00000188157	-1.77742	2.09e-09	1.61e-07
	136	ENSG00000131504	-1.50217	2.5e-09	1.86e-07
	137	ENSG00000173848	-2.18621	2.8e-09	2.04e-07
	138	ENSG00000070718	1.76491	2.82e-09	2.05e-07
	139	ENSG00000085719	1.63946	2.89e-09	2.06e-07
	140	ENSG00000120833	1.61751	3.4e-09	2.33e-07
	141	ENSG00000262633	-1.21031	3.42e-09	2.34e-07
	142	ENSG00000095794	-1.49413	4.06e-09	2.72e-07
	143	ENSG00000083290	-1.20263	4.26e-09	2.81e-07
	144	ENSG00000159692	-1.92852	4.34e-09	2.85e-07
	145	ENSG00000148337	1.31512	4.72e-09	3.05e-07
	146	ENSG00000137710	-1.65812	4.79e-09	3.09e-07
	147	ENSG00000149201	-1.557	5.15e-09	3.28e-07
	148	ENSG00000206291	1.4653	5.23e-09	3.32e-07
	149	ENSG00000184258	-1.09135	5.41e-09	3.42e-07
	150	ENSG00000224952	1.06484	6.15e-09	3.84e-07
	151	ENSG00000071189	-1.26298	6.27e-09	3.91e-07
	152	ENSG00000225130	-2.2861	6.4e-09	3.96e-07
	153	ENSG00000278248	-1.98741	6.7e-09	4.11e-07
	154	ENSG00000118596	-1.20296	7.01e-09	4.25e-07
	155	ENSG00000108179	1.19194	7.29e-09	4.38e-07
	156	ENSG00000213145	-2.53717	7.49e-09	4.47e-07
	157	ENSG00000117523	-0.29322	8.47e-09	4.48e-07
	158	ENSG00000163346	1.01656	8.93e-09	5.22e-07
	159	ENSG00000149131	-1.66332	9.16e-09	5.31e-07
	160	ENSG00000274161	1.12274	1.14e-08	6.39e-07
	161	ENSG00000228575	-1.60532	1.17e-08	6.57e-07
	162	ENSG00000189221	1.17095	1.2e-08	6.73e-07
	163	ENSG00000172020	2.25812	1.23e-08	6.83e-07
	164	ENSG00000164326	-1.66354	1.29e-08	7.11e-07
	165	ENSG00000121351	-1.15836	1.36e-08	7.37e-07
	166	ENSG00000022840	1.62508	1.51e-08	8.08e-07
	167	ENSG00000138760	-1.10047	1.56e-08	8.36e-07
	168	ENSG00000127241	-1.44733	1.57e-08	8.36e-07
	169	ENSG00000145604	-1.15797	1.59e-08	8.44e-07
	170	ENSG00000172023	-1.92075	1.74e-08	9.17e-07
	171	ENSG00000176444	1.46175	1.77e-08	9.27e-07
	172	ENSG00000129351	-1.18953	1.79e-08	9.32e-07
	173	ENSG00000140479	1.46077	1.97e-08	1.02e-06
	174	ENSG00000131089	-1.26029	2.02e-08	1.03e-06
	175	ENSG00000110195	1.66534	2.15e-08	1.08e-06
	176	ENSG00000108821	1.39085	2.16e-08	1.08e-06
	177	ENSG00000227147	1.21949	2.26e-08	1.12e-06
	178	ENSG00000011009	-1.28673	2.26e-08	1.12e-06
	179	ENSG00000104093	-1.084	2.28e-08	1.12e-06
	180	ENSG00000167685	-1.12196	2.43e-08	1.18e-06
	181	ENSG00000164399	-1.56254	2.46e-08	1.19e-06
	182	ENSG00000130479	-1.33187	2.66e-08	1.29e-06
	183	ENSG00000151657	-1.22335	2.77e-08	1.33e-06
	184	ENSG00000103202	1.94173	2.84e-08	1.36e-06
	185	ENSG00000112245	-1.08616	2.98e-08	1.4e-06
	186	ENSG00000273502	1.07776	2.98e-08	1.4e-06
	187	ENSG00000110330	-1.52827	3.12e-08	1.44e-06
	188	ENSG00000178585	-1.20395	3.13e-08	1.45e-06
	189	ENSG00000147677	-1.55557	3.17e-08	1.46e-06
	190	ENSG00000064787	1.00403	3.28e-08	1.5e-06
	191	ENSG00000150995	1.37111	3.34e-08	1.52e-06
	192	ENSG00000104973	-1.10528	3.39e-08	1.54e-06
	193	ENSG00000067715	-1.58921	3.49e-08	1.57e-06
	194	ENSG00000206355	1.05284	3.58e-08	1.59e-06
	195	ENSG00000072415	1.60779	3.59e-08	1.59e-06
	196	ENSG00000206409	1.63077	3.59e-08	1.59e-06
	197	ENSG00000235017	-1.29095	3.61e-08	1.6e-06
	198	ENSG00000275700	-1.27871	3.62e-08	1.6e-06
	199	ENSG00000010704	-1.21486	3.64e-08	1.61e-06
	200	ENSG00000166483	1.10152	3.65e-08	1.61e-06
	201	ENSG00000170921	-3.38506	3.84e-08	1.68e-06
	202	ENSG00000174125	-1.16929	3.95e-08	1.72e-06
	203	ENSG00000235067	1.45647	4.35e-08	1.85e-06
	204	ENSG00000244482	1.51391	4.96e-08	2.05e-06
	205	ENSG00000111880	1.04528	5.08e-08	2.09e-06
	206	ENSG00000176105	-1.41249	5.13e-08	2.11e-06
	207	ENSG00000158714	1.13534	5.36e-08	2.18e-06
	208	ENSG00000183943	1.60922	5.37e-08	2.18e-06
	209	ENSG00000167419	1.51578	5.47e-08	2.21e-06
	210	ENSG00000225748	1.3443	5.91e-08	2.38e-06
	211	ENSG00000110841	1.63714	6.37e-08	2.55e-06
	212	ENSG00000113441	-1.95452	6.5e-08	2.58e-06
	213	ENSG00000153187	-1.37419	6.57e-08	2.6e-06
	214	ENSG00000276452	-1.09086	7.4e-08	2.91e-06
	215	ENSG00000104695	1.10679	7.64e-08	2.97e-06
	216	ENSG00000072080	-1.42096	7.93e-08	3.05e-06
	217	ENSG00000071994	-1.78752	8.03e-08	3.09e-06
	218	ENSG00000141985	-1.85664	8.1e-08	3.11e-06
	219	ENSG00000160200	-1.01177	8.39e-08	3.21e-06
	220	ENSG00000117597	1.07363	8.66e-08	3.29e-06
	221	ENSG00000181915	1.29478	9.14e-08	3.45e-06
	222	ENSG00000060237	1.27075	9.41e-08	3.52e-06
	223	ENSG00000155368	1.54125	9.44e-08	3.52e-06
	224	ENSG00000103546	1.11484	9.51e-08	3.54e-06
	225	ENSG00000124713	-1.95324	9.68e-08	3.58e-06
	226	ENSG00000113140	-1.16193	9.9e-08	3.65e-06
	227	ENSG00000238104	1.19932	9.99e-08	3.68e-06
	228	ENSG00000135677	-2.94842	1.01e-07	3.7e-06
	229	ENSG00000106991	1.38146	1.03e-07	3.76e-06
	230	ENSG00000132581	-2.29086	1.03e-07	3.77e-06
	231	ENSG00000171223	-1.07444	1.05e-07	3.79e-06
	232	ENSG00000166347	1.25284	1.1e-07	3.94e-06
	233	ENSG00000132932	1.14332	1.12e-07	3.99e-06
	234	ENSG00000178234	1.23281	1.12e-07	4e-06
	235	ENSG00000153250	1.83647	1.17e-07	4.13e-06
	236	ENSG00000163221	-1.70121	1.23e-07	4.32e-06
	237	ENSG00000281917	1.13867	1.24e-07	4.34e-06
	244	ENSG00000112759	-1.24539	1.5e-07	4.39e-06
	238	ENSG00000129451	-1.07669	1.27e-07	4.44e-06
	239	ENSG00000121864	-1.09761	1.35e-07	4.6e-06
	240	ENSG00000110911	-1.03467	1.44e-07	4.87e-06
	241	ENSG00000136944	-1.00231	1.46e-07	4.91e-06
	242	ENSG00000146904	-1.02913	1.46e-07	4.91e-06
	243	ENSG00000106484	1.65968	1.47e-07	4.94e-06
	245	ENSG00000073670	1.16244	1.52e-07	5.06e-06
	246	ENSG00000228186	-1.7092	1.59e-07	5.26e-06
	247	ENSG00000185650	-1.22952	1.6e-07	5.29e-06
	248	ENSG00000276858	-2.04253	1.65e-07	5.43e-06
	249	ENSG00000100528	-1.34439	1.66e-07	5.43e-06
	250	ENSG00000138136	-1.37435	1.66e-07	5.43e-06
	251	ENSG00000109534	1.11513	1.72e-07	5.6e-06
	252	ENSG00000153147	1.05921	1.8e-07	5.81e-06
	253	ENSG00000148634	-1.43186	1.82e-07	5.88e-06
	254	ENSG00000150459	-1.27749	1.93e-07	6.18e-06
	255	ENSG00000007392	1.4441	1.95e-07	6.23e-06
	256	ENSG00000133275	-1.12139	2.05e-07	6.48e-06
	257	ENSG00000076108	-1.51731	2.09e-07	6.6e-06
	258	ENSG00000102606	-2.28835	2.11e-07	6.64e-06
	259	ENSG00000087494	2.00905	2.12e-07	6.67e-06
	260	ENSG00000115053	1.09555	2.13e-07	6.67e-06
	261	ENSG00000144043	1.14009	2.14e-07	6.67e-06
	262	ENSG00000100811	1.02589	2.36e-07	7.22e-06
	263	ENSG00000204217	-1.41048	2.44e-07	7.43e-06
	264	ENSG00000138071	-1.64881	2.49e-07	7.55e-06
	265	ENSG00000120159	1.01151	2.5e-07	7.56e-06
	266	ENSG00000185950	-1.11962	2.52e-07	7.59e-06
	267	ENSG00000274189	1.16549	2.6e-07	7.77e-06
	268	ENSG00000110090	1.40783	2.62e-07	7.83e-06
	269	ENSG00000134644	1.20246	2.7e-07	8.01e-06
	270	ENSG00000153140	-1.00413	2.77e-07	8.18e-06
	271	ENSG00000275822	1.07299	2.98e-07	8.67e-06
	272	ENSG00000146282	-1.25457	3.03e-07	8.77e-06
	273	ENSG00000078725	1.72804	3.05e-07	8.79e-06
	274	ENSG00000105193	1.00181	3.06e-07	8.82e-06
	275	ENSG00000118482	1.52178	3.42e-07	9.74e-06
	276	ENSG00000082438	-1.15003	3.53e-07	9.98e-06
	277	ENSG00000004478	1.40466	3.53e-07	9.98e-06
	278	ENSG00000071537	-1.44676	3.59e-07	1.01e-05
	279	ENSG00000243955	1.53621	3.61e-07	1.02e-05
	280	ENSG00000115306	-1.08031	3.62e-07	1.02e-05
	281	ENSG00000117450	-1.81538	3.66e-07	1.03e-05
	282	ENSG00000095059	-1.37362	4.01e-07	1.11e-05
	283	ENSG00000153936	1.34133	4.08e-07	1.12e-05
	284	ENSG00000132535	1.17079	4.16e-07	1.14e-05
	285	ENSG00000281500	1.10522	4.22e-07	1.15e-05
	286	ENSG00000112232	1.25326	4.52e-07	1.23e-05
	287	ENSG00000164543	-1.10397	4.54e-07	1.23e-05
	288	ENSG00000262666	-1.15659	4.6e-07	1.24e-05
	289	ENSG00000198380	1.25608	4.79e-07	1.28e-05
	290	ENSG00000176749	-1.68369	4.79e-07	1.28e-05
	291	ENSG00000169469	-1.07645	5.09e-07	1.34e-05
	292	ENSG00000133243	1.71979	5.12e-07	1.35e-05
	293	ENSG00000005007	1.01574	5.29e-07	1.38e-05
	294	ENSG00000140525	1.26411	5.3e-07	1.38e-05
	295	ENSG00000131828	1.1945	5.31e-07	1.38e-05
	296	ENSG00000116016	1.47818	5.31e-07	1.38e-05
	297	ENSG00000118298	1.42965	5.58e-07	1.44e-05
	298	ENSG00000068028	1.18973	5.63e-07	1.45e-05
	299	ENSG00000142875	1.77813	5.92e-07	1.5e-05
	300	ENSG00000150636	1.31113	5.94e-07	1.51e-05
	301	ENSG00000128513	-1.81711	6.05e-07	1.52e-05
	302	ENSG00000122420	-1.65139	6.87e-07	1.71e-05
	303	ENSG00000164032	-1.77132	7.05e-07	1.74e-05
	304	ENSG00000113302	-1.93583	7.08e-07	1.74e-05
	305	ENSG00000102195	-1.08708	7.22e-07	1.76e-05
	306	ENSG00000106692	-1.02397	7.25e-07	1.77e-05
	307	ENSG00000081870	1.42345	7.65e-07	1.85e-05
	308	ENSG00000092445	1.02958	7.67e-07	1.86e-05
	309	ENSG00000175305	-1.03508	7.84e-07	1.89e-05
	310	ENSG00000134982	-1.30131	8.02e-07	1.92e-05
	311	ENSG00000143333	-1.0122	8.38e-07	2e-05
	312	ENSG00000172482	-1.07868	8.62e-07	2.05e-05
	313	ENSG00000099721	1.10143	8.76e-07	2.08e-05
	314	ENSG00000182533	-1.49777	9.17e-07	2.15e-05
	315	ENSG00000229680	-1.01936	9.19e-07	2.15e-05
	316	ENSG00000169676	1.48793	9.47e-07	2.2e-05
	317	ENSG00000223481	-1.85361	9.54e-07	2.22e-05
	318	ENSG00000228177	-1.21594	9.69e-07	2.25e-05
	319	ENSG00000129993	-1.49845	9.82e-07	2.27e-05
	320	ENSG00000102871	1.59617	1e-06	2.31e-05
	321	ENSG00000080802	-1.10538	1.03e-06	2.35e-05
	322	ENSG00000113013	1.13435	1.03e-06	2.35e-05
	323	ENSG00000141522	-1.04252	1.05e-06	2.38e-05
	324	ENSG00000185222	-1.77976	1.07e-06	2.41e-05
	325	ENSG00000132199	1.02835	1.12e-06	2.51e-05
	326	ENSG00000116030	1.50787	1.16e-06	2.58e-05
	327	ENSG00000254087	-1.16936	1.18e-06	2.62e-05
	328	ENSG00000132432	-2.78325	1.18e-06	2.62e-05
	329	ENSG00000236250	-1.58061	1.25e-06	2.71e-05
	330	ENSG00000123374	1.42356	1.25e-06	2.71e-05
	331	ENSG00000196781	-1.33161	1.27e-06	2.75e-05
	332	ENSG00000148297	-1.42327	1.28e-06	2.78e-05
	333	ENSG00000099821	1.18734	1.31e-06	2.83e-05
	334	ENSG00000105854	-1.13273	1.31e-06	2.83e-05
	335	ENSG00000183207	-1.06023	1.31e-06	2.84e-05
	336	ENSG00000114439	-1.2499	1.32e-06	2.85e-05
	337	ENSG00000134240	-1.66758	1.34e-06	2.87e-05
	338	ENSG00000151348	-1.44338	1.34e-06	2.87e-05
	339	ENSG00000105974	-1.64609	1.35e-06	2.89e-05
	340	ENSG00000172534	1.7823	1.36e-06	2.9e-05
	341	ENSG00000066427	1.21996	1.37e-06	2.91e-05
	342	ENSG00000008282	-1.44187	1.37e-06	2.91e-05
	343	ENSG00000070444	-1.44043	1.39e-06	2.95e-05
	344	ENSG00000073614	-1.50444	1.44e-06	3.02e-05
	345	ENSG00000181690	2.1949	1.45e-06	3.04e-05
	346	ENSG00000130559	1.15681	1.45e-06	3.04e-05
	347	ENSG00000169223	1.64223	1.45e-06	3.05e-05
	348	ENSG00000107679	-1.34721	1.56e-06	3.23e-05
	349	ENSG00000282302	1.22602	1.59e-06	3.27e-05
	350	ENSG00000283018	-1.18155	1.68e-06	3.43e-05
	351	ENSG00000166387	-1.14798	1.73e-06	3.51e-05
	352	ENSG00000166887	-2.03057	1.74e-06	3.53e-05
	353	ENSG00000182093	1.01419	1.77e-06	3.57e-05
	354	ENSG00000164715	-1.35305	1.81e-06	3.61e-05
	355	ENSG00000275786	-1.61117	1.83e-06	3.66e-05
	356	ENSG00000184007	1.22922	1.92e-06	3.81e-05
	357	ENSG00000101624	1.1	2e-06	3.92e-05
	358	ENSG00000152804	1.54381	2.09e-06	4.07e-05
	359	ENSG00000164252	1.15413	2.1e-06	4.07e-05
	360	ENSG00000060069	-1.84033	2.13e-06	4.12e-05
	361	ENSG00000121578	-1.69265	2.13e-06	4.12e-05
	362	ENSG00000134242	-1.32249	2.16e-06	4.16e-05
	363	ENSG00000278921	1.38085	2.21e-06	4.22e-05
	364	ENSG00000144366	1.15212	2.23e-06	4.25e-05
	365	ENSG00000182795	-1.54418	2.23e-06	4.25e-05
	366	ENSG00000117394	1.03074	2.24e-06	4.27e-05
	367	ENSG00000206478	-1.53172	2.31e-06	4.37e-05
	368	ENSG00000145681	-1.6986	2.41e-06	4.54e-05
	369	ENSG00000177700	-1.33091	2.44e-06	4.58e-05
	370	ENSG00000106070	-1.75478	2.46e-06	4.6e-05
	371	ENSG00000274348	-1.55081	2.5e-06	4.67e-05
	372	ENSG00000276561	1.37274	2.51e-06	4.68e-05
	373	ENSG00000124614	-1.10231	2.52e-06	4.69e-05
	374	ENSG00000097021	-1.61983	2.57e-06	4.76e-05
	375	ENSG00000147124	-1.04814	2.57e-06	4.76e-05
	376	ENSG00000166037	1.71801	2.69e-06	4.91e-05
	377	ENSG00000167588	1.05306	2.87e-06	5.18e-05
	378	ENSG00000084234	1.15092	2.9e-06	5.23e-05
	379	ENSG00000120800	-1.2553	2.91e-06	5.24e-05
	380	ENSG00000084623	-1.00616	2.95e-06	5.32e-05
	381	ENSG00000153002	1.07311	3.08e-06	5.52e-05
	397	ENSG00000001084	-1.3498	4.01e-06	5.64e-05
	382	ENSG00000116176	1.93104	3.17e-06	5.66e-05
	383	ENSG00000232367	1.11577	3.18e-06	5.66e-05
	384	ENSG00000096746	-1.37409	3.27e-06	5.76e-05
	385	ENSG00000228907	1.13197	3.43e-06	5.96e-05
	386	ENSG00000257335	-1.06263	3.49e-06	6.05e-05
	387	ENSG00000078018	-1.33075	3.51e-06	6.06e-05
	388	ENSG00000113430	1.56202	3.56e-06	6.11e-05
	389	ENSG00000138621	-1.63224	3.6e-06	6.16e-05
	390	ENSG00000166402	1.30176	3.62e-06	6.18e-05
	391	ENSG00000136827	-3.19885	3.67e-06	6.27e-05
	392	ENSG00000185000	1.21619	3.81e-06	6.45e-05
	393	ENSG00000183682	1.01648	3.9e-06	6.57e-05
	394	ENSG00000118495	-1.36706	3.91e-06	6.57e-05
	395	ENSG00000066382	-1.78521	3.97e-06	6.66e-05
	396	ENSG00000087008	1.16573	4.01e-06	6.7e-05
	398	ENSG00000079102	1.22155	4.22e-06	6.97e-05
	399	ENSG00000231939	1.31422	4.22e-06	6.97e-05
	400	ENSG00000275914	-1.59236	4.44e-06	7.26e-05
	401	ENSG00000165731	1.56395	4.53e-06	7.36e-05
	402	ENSG00000164300	-1.00683	4.63e-06	7.47e-05
	403	ENSG00000197006	-1.25352	4.63e-06	7.47e-05
	404	ENSG00000155760	1.34471	4.64e-06	7.48e-05
	405	ENSG00000162989	-1.27098	4.68e-06	7.53e-05
	406	ENSG00000128245	-1.21615	4.85e-06	7.73e-05
	407	ENSG00000198053	1.00025	5.22e-06	8.22e-05
	408	ENSG00000067167	-1.14062	5.38e-06	8.39e-05
	409	ENSG00000115657	1.06235	5.61e-06	8.65e-05
	424	ENSG00000128951	-1.38063	7.17e-06	8.78e-05
	410	ENSG00000101745	-1.45803	5.78e-06	8.85e-05
	411	ENSG00000116288	-1.19791	5.86e-06	8.94e-05
	412	ENSG00000067066	1.50431	5.9e-06	8.99e-05
	413	ENSG00000278139	1.22501	6.12e-06	9.21e-05
	414	ENSG00000145782	-1.84103	6.25e-06	9.39e-05
	415	ENSG00000189369	1.1179	6.3e-06	9.41e-05
	416	ENSG00000115816	1.06883	6.32e-06	9.43e-05
	417	ENSG00000131747	1.0124	6.38e-06	9.47e-05
	418	ENSG00000185507	1.00996	6.49e-06	9.59e-05
	419	ENSG00000072518	1.00842	6.83e-06	9.98e-05
	420	ENSG00000224156	1.24263	7.04e-06	0.00010199
	421	ENSG00000163788	-1.32401	7.07e-06	0.00010215
	422	ENSG00000107938	1.06167	7.09e-06	0.00010215
	423	ENSG00000185518	-2.41697	7.14e-06	0.00010238
	425	ENSG00000139725	-1.92719	7.53e-06	0.00010662
	426	ENSG00000198689	-1.86525	7.54e-06	0.00010674
	427	ENSG00000230413	1.11966	7.78e-06	0.00010951
	428	ENSG00000088205	1.26721	7.82e-06	0.00010991
	429	ENSG00000069206	-1.34475	7.93e-06	0.00011131
	430	ENSG00000152822	1.25512	8.14e-06	0.00011377
	438	ENSG00000143196	-0.326167	9e-06	0.00011568
	431	ENSG00000125354	1.59408	8.43e-06	0.00011696
	432	ENSG00000126216	1.04408	8.58e-06	0.00011832
	433	ENSG00000102225	-2.10567	8.7e-06	0.0001196
	434	ENSG00000159842	1.38171	8.73e-06	0.00011992
	435	ENSG00000102100	-2.44736	8.78e-06	0.0001204
	436	ENSG00000186153	-1.22776	8.92e-06	0.00012176
	437	ENSG00000277355	1.30888	8.96e-06	0.00012218
	439	ENSG00000143149	-1.6353	9.28e-06	0.0001253
	440	ENSG00000023572	1.24641	9.31e-06	0.00012551
	441	ENSG00000278731	-1.80014	9.56e-06	0.00012815
	442	ENSG00000276154	1.21513	9.65e-06	0.00012894
	443	ENSG00000276392	1.28978	9.69e-06	0.00012939
	444	ENSG00000226347	-1.92121	9.72e-06	0.00012963
	445	ENSG00000105058	-1.1121	9.82e-06	0.00013071
	446	ENSG00000112335	-1.39744	9.97e-06	0.00013215
	447	ENSG00000131495	-1.00935	1e-05	0.00013279
	448	ENSG00000062038	-1.24071	1.02e-05	0.00013393
	449	ENSG00000111605	1.18156	1.03e-05	0.00013518
	450	ENSG00000196470	-1.00236	1.08e-05	0.00014055
	451	ENSG00000100154	-1.88481	1.08e-05	0.00014069
	452	ENSG00000223493	1.07592	1.08e-05	0.00014075
	453	ENSG00000144837	1.14463	1.09e-05	0.00014164
	454	ENSG00000233095	1.52147	1.12e-05	0.00014441
	455	ENSG00000153201	-1.28995	1.14e-05	0.00014595
	456	ENSG00000169255	1.27779	1.17e-05	0.00014818
	457	ENSG00000111725	1.1627	1.2e-05	0.00015023
	458	ENSG00000105894	-2.03314	1.21e-05	0.00015112
	459	ENSG00000185862	1.10796	1.21e-05	0.00015193
	460	ENSG00000104055	-1.72445	1.29e-05	0.00015875
	461	ENSG00000183569	-1.57551	1.29e-05	0.0001592
	462	ENSG00000101150	-1.25906	1.35e-05	0.00016562
	463	ENSG00000153879	1.02439	1.36e-05	0.0001664
	464	ENSG00000061337	-1.9236	1.39e-05	0.00016932
	465	ENSG00000102710	1.34854	1.4e-05	0.0001703
	466	ENSG00000168575	1.16699	1.42e-05	0.00017181
	467	ENSG00000062598	1.15226	1.42e-05	0.00017235
	468	ENSG00000274616	1.32797	1.42e-05	0.00017235
	469	ENSG00000064652	1.91696	1.42e-05	0.00017235
	470	ENSG00000010322	1.27563	1.47e-05	0.0001763
	471	ENSG00000101349	-1.07449	1.52e-05	0.00018147
	472	ENSG00000078808	-1.03298	1.52e-05	0.00018147
	473	ENSG00000196411	-1.25142	1.53e-05	0.00018192
	474	ENSG00000086062	1.46042	1.57e-05	0.00018674
	475	ENSG00000275080	-1.94112	1.58e-05	0.00018755
	476	ENSG00000182774	-1.63865	1.61e-05	0.00019042
	487	ENSG00000142731	-0.522906	2.11e-05	0.000196
	479	ENSG00000117713	-1.37231	1.76e-05	0.00019696
	477	ENSG00000148843	-1.78834	1.73e-05	0.00020135
	478	ENSG00000078369	-2.07137	1.74e-05	0.00020212
	480	ENSG00000117525	-1.56819	1.83e-05	0.0002111
	481	ENSG00000145242	1.89945	1.85e-05	0.00021275
	482	ENSG00000135164	1.86334	1.87e-05	0.00021396
	483	ENSG00000206433	1.76625	1.95e-05	0.00022198
	484	ENSG00000051180	-1.52865	1.97e-05	0.00022382
	485	ENSG00000214415	-1.10727	2e-05	0.00022605
	486	ENSG00000282830	-1.01395	2.01e-05	0.00022691
	500	ENSG00000007520	-0.054227	2.55e-05	0.00022753
	488	ENSG00000154556	1.15196	2.13e-05	0.00023717
	489	ENSG00000206280	1.54972	2.14e-05	0.00023798
	490	ENSG00000129245	-1.27469	2.14e-05	0.00023826
	491	ENSG00000255819	-1.43928	2.16e-05	0.00023963
	492	ENSG00000185386	1.01238	2.21e-05	0.00024447
	493	ENSG00000155980	1.25	2.25e-05	0.00024689
	494	ENSG00000105227	3.05517	2.31e-05	0.0002513
	495	ENSG00000010244	1.10622	2.32e-05	0.00025178
	496	ENSG00000105755	1.30438	2.33e-05	0.00025317
	497	ENSG00000100351	-1.28067	2.44e-05	0.00026229
	498	ENSG00000178105	1.38942	2.47e-05	0.00026429
	513	ENSG00000141682	-1.74391	3.12e-05	0.00026634
	499	ENSG00000184381	1.11146	2.54e-05	0.00026988
	501	ENSG00000100647	-1.04047	2.6e-05	0.00027572
	502	ENSG00000132549	-1.02019	2.62e-05	0.00027657
	503	ENSG00000163171	-1.47764	2.67e-05	0.00028121
	504	ENSG00000233734	1.14138	2.7e-05	0.00028306
	505	ENSG00000115944	-1.05877	2.8e-05	0.00029139
	506	ENSG00000023608	1.03729	2.81e-05	0.0002924
	507	ENSG00000180245	1.4917	2.84e-05	0.0002941
	508	ENSG00000100234	-1.01919	2.86e-05	0.00029508
	509	ENSG00000273887	1.28138	2.96e-05	0.0003034
	510	ENSG00000087237	1.36214	3e-05	0.00030465
	511	ENSG00000048991	1.57058	3.09e-05	0.00031207
	512	ENSG00000163808	1.17113	3.1e-05	0.00031246
	514	ENSG00000127412	-1.2647	3.19e-05	0.00031985
	515	ENSG00000170962	2.3121	3.25e-05	0.00032483
	516	ENSG00000162972	1.24097	3.28e-05	0.00032722
	517	ENSG00000107779	-1.87227	3.36e-05	0.00033308
	518	ENSG00000104341	-1.14262	3.4e-05	0.00033546
	519	ENSG00000171049	2.32512	3.43e-05	0.00033772
	520	ENSG00000147481	1.05929	3.53e-05	0.00034588
	521	ENSG00000108604	-1.07714	3.53e-05	0.00034588
	522	ENSG00000101367	-1.73423	3.56e-05	0.00034722
	523	ENSG00000125910	-2.3739	3.61e-05	0.00035077
	524	ENSG00000065833	-1.35519	3.61e-05	0.00035094
	525	ENSG00000100201	1.09029	3.63e-05	0.00035238
	526	ENSG00000148680	-1.74401	3.64e-05	0.00035246
	527	ENSG00000100445	-1.13241	3.66e-05	0.0003536
	528	ENSG00000165633	1.16629	3.72e-05	0.00035837
	529	ENSG00000124562	1.08013	3.79e-05	0.00036335
	530	ENSG00000136448	1.28538	3.83e-05	0.00036591
	534	ENSG00000048707	1.19455	4.08e-05	0.00036975
	531	ENSG00000138443	1.07863	3.94e-05	0.00037357
	532	ENSG00000109184	-1.07854	3.96e-05	0.00037464
	533	ENSG00000119318	-1.15428	4.05e-05	0.00038087
	535	ENSG00000166741	2.21281	4.19e-05	0.00039047
	536	ENSG00000116044	-1.04713	4.2e-05	0.00039102
	537	ENSG00000134594	1.22877	4.3e-05	0.00039744
	538	ENSG00000105829	-1.32312	4.32e-05	0.00039892
	548	ENSG00000144118	-0.133154	5.26e-05	0.00040309
	539	ENSG00000134389	-1.6266	4.44e-05	0.00040736
	554	ENSG00000136859	1.38286	5.6e-05	0.00042162
	540	ENSG00000118971	-1.33635	4.79e-05	0.00043213
	541	ENSG00000164418	1.31895	4.84e-05	0.00043666
	542	ENSG00000235487	1.21525	4.84e-05	0.00043673
	543	ENSG00000116604	1.23417	4.94e-05	0.00044386
	544	ENSG00000157077	-1.5887	5.03e-05	0.00044976
	545	ENSG00000091409	1.27233	5.09e-05	0.0004541
	546	ENSG00000280606	-2.05591	5.14e-05	0.0004579
	547	ENSG00000278271	1.15845	5.24e-05	0.00046406
	550	ENSG00000092969	1.16608	5.34e-05	0.00046703
	549	ENSG00000205336	1.71353	5.28e-05	0.00046716
	551	ENSG00000163602	-1.03963	5.35e-05	0.00047203
	552	ENSG00000265972	-1.35353	5.41e-05	0.00047659
	553	ENSG00000115694	1.20056	5.59e-05	0.00048986
	555	ENSG00000123505	-1.12021	5.74e-05	0.00049896
	556	ENSG00000132507	1.20204	5.75e-05	0.00049979
	557	ENSG00000137203	1.00915	5.95e-05	0.00051347
	558	ENSG00000106546	1.02678	5.97e-05	0.00051519
	559	ENSG00000143252	1.69761	6.08e-05	0.00052223
	560	ENSG00000136243	-1.30233	6.4e-05	0.00054302
	561	ENSG00000187446	-1.59971	6.55e-05	0.00055367
	562	ENSG00000136160	-1.00391	6.56e-05	0.00055431
	563	ENSG00000276425	1.24231	6.83e-05	0.00057159
	564	ENSG00000125818	-1.79631	6.9e-05	0.00057567
	565	ENSG00000198843	1.01802	7.08e-05	0.00058859
	566	ENSG00000150867	-1.02628	7.2e-05	0.00059545
	567	ENSG00000242173	-1.6334	7.3e-05	0.00060036
	568	ENSG00000133488	1.16422	7.52e-05	0.00061297
	569	ENSG00000166821	-1.16521	7.59e-05	0.00061735
	570	ENSG00000278201	-2.03563	7.65e-05	0.00062082
	571	ENSG00000157613	1.3356	7.85e-05	0.00063509
	572	ENSG00000174963	-1.7671	7.88e-05	0.000637
	573	ENSG00000175727	-1.11623	7.91e-05	0.00063829
	574	ENSG00000100934	-1.03341	8.08e-05	0.0006491
	575	ENSG00000083454	-1.01007	8.16e-05	0.00065379
	576	ENSG00000006695	1.1855	8.24e-05	0.00065961
	577	ENSG00000188313	1.4212	8.27e-05	0.00066137
	578	ENSG00000138834	1.31034	8.29e-05	0.00066177
	579	ENSG00000111325	1.17592	8.29e-05	0.00066195
	580	ENSG00000283068	1.18798	8.33e-05	0.00066375
	581	ENSG00000038002	1.19475	8.35e-05	0.00066411
	582	ENSG00000060138	1.03843	8.35e-05	0.00066411
	583	ENSG00000158813	1.21828	8.6e-05	0.00067878
	584	ENSG00000102572	1.12025	9.52e-05	0.0007392
	585	ENSG00000077092	1.43984	9.61e-05	0.00074449
	586	ENSG00000116455	-1.30576	0.00010125	0.00077558
	587	ENSG00000112531	1.70862	0.00010281	0.00078535
	588	ENSG00000100568	1.01326	0.00010386	0.00079206
	589	ENSG00000211460	1.36632	0.00010481	0.00079794
	590	ENSG00000130726	-1.4077	0.00010794	0.00081727
	591	ENSG00000134697	-1.29726	0.00010953	0.0008264
	592	ENSG00000108344	-1.97771	0.00011205	0.00084094
	593	ENSG00000130939	1.07292	0.0001123	0.00084166
	594	ENSG00000233360	1.13993	0.00011353	0.00084867
	595	ENSG00000231825	-1.30354	0.0001141	0.00085207
	596	ENSG00000185515	-1.19684	0.00011418	0.00085237
	597	ENSG00000196531	-1.61041	0.0001158	0.00086241
	598	ENSG00000148672	-2.06765	0.00011618	0.00086468
	599	ENSG00000033867	-1.13258	0.00011735	0.00087077
	600	ENSG00000156973	-1.60459	0.00011789	0.00087449
	601	ENSG00000180229	-1.33616	0.00011823	0.00087556
	602	ENSG00000120742	-1.1226	0.00011842	0.00087596
	603	ENSG00000131508	-1.00504	0.00011941	0.00088056
	604	ENSG00000141580	1.34898	0.00011998	0.00088353
	605	ENSG00000168995	1.12999	0.00012205	0.00089489
	606	ENSG00000160633	1.0767	0.00012612	0.00091839
	607	ENSG00000100221	-1.17933	0.00012635	0.00091945
	608	ENSG00000115758	-1.4723	0.00012742	0.00092486
	609	ENSG00000137601	1.22019	0.0001275	0.0009251
	610	ENSG00000130733	-1.11496	0.00012836	0.00092929
	611	ENSG00000082781	1.14368	0.00012836	0.00092929
	612	ENSG00000116962	-1.05798	0.00013267	0.00095368
	613	ENSG00000123066	-1.38536	0.00013327	0.00095669
	614	ENSG00000275990	1.14921	0.00013398	0.00096149
	615	ENSG00000104870	-1.16181	0.00013429	0.00096248
	616	ENSG00000215641	-1.34109	0.00013483	0.00096573
	617	ENSG00000163359	1.11987	0.00013741	0.00097734
	618	ENSG00000177613	1.00997	0.00013769	0.000979
	619	ENSG00000116906	-1.67889	0.00013815	0.00098103
	627	ENSG00000133816	1.23394	0.00015371	0.00099099
	620	ENSG00000092094	-1.18644	0.00014233	0.00100454
	621	ENSG00000135929	1.01639	0.00014256	0.00100494
	622	ENSG00000124762	1.11074	0.00014406	0.00101372
	623	ENSG00000066136	1.33704	0.00014634	0.00102557
	624	ENSG00000196344	-1.26731	0.00014748	0.00103183
	625	ENSG00000185201	1.08134	0.00014909	0.0010395
	626	ENSG00000274651	-1.1693	0.00015207	0.001055
	628	ENSG00000128242	1.03373	0.00015538	0.00107259
	629	ENSG00000281766	1.31931	0.00015796	0.00108669
	630	ENSG00000183624	1.13079	0.00016232	0.00110982
	631	ENSG00000187475	-1.2775	0.00016281	0.00111182
	633	ENSG00000104805	-0.0616153	0.00016728	0.00111998
	632	ENSG00000165527	-1.12089	0.00016575	0.00112569
	634	ENSG00000103671	1.09597	0.00017065	0.0011494
	635	ENSG00000119760	-1.00167	0.00017068	0.0011494
	636	ENSG00000112739	-1.10188	0.00017145	0.00115304
	637	ENSG00000049167	-1.12562	0.00017841	0.00118813
	638	ENSG00000125844	-1.08751	0.00018068	0.00120005
	639	ENSG00000137764	1.04543	0.00018702	0.00123004
	640	ENSG00000124782	-1.83506	0.00018741	0.00123225
	641	ENSG00000001631	-1.33131	0.00018754	0.00123274
	642	ENSG00000161203	-1.26331	0.00019275	0.00125957
	643	ENSG00000148848	-1.02258	0.00019388	0.0012654
	644	ENSG00000168806	1.27411	0.0001948	0.0012692
	645	ENSG00000124299	-1.58072	0.00019571	0.00127424
	646	ENSG00000099860	-1.83507	0.00019678	0.00127916
	647	ENSG00000107581	-1.73962	0.00019948	0.00129188
	648	ENSG00000079739	-1.26332	0.00019964	0.0012923
	649	ENSG00000170759	-1.00087	0.00020114	0.00129872
	650	ENSG00000145050	-1.37982	0.00020261	0.001306
	651	ENSG00000231924	-1.08731	0.00020314	0.00130859
	652	ENSG00000275824	1.17285	0.00020543	0.00131996
	653	ENSG00000283094	1.49675	0.0002117	0.00134936
	654	ENSG00000148175	-1.18714	0.00021186	0.00134998
	655	ENSG00000183878	-1.01349	0.00021259	0.00135424
	662	ENSG00000100347	0.159261	0.00023958	0.00141122
	656	ENSG00000148358	1.00006	0.00022742	0.00143034
	657	ENSG00000139182	1.25925	0.00023185	0.00144754
	658	ENSG00000126934	-1.20661	0.00023448	0.00145866
	663	ENSG00000010404	-0.0347035	0.00024226	0.00146958
	659	ENSG00000012171	-1.32334	0.0002381	0.00147543
	660	ENSG00000277909	-1.1259	0.00023823	0.00147545
	661	ENSG00000064932	-1.17091	0.0002389	0.00147916
	664	ENSG00000105176	1.41754	0.00025882	0.00158006
	665	ENSG00000184937	1.12042	0.00025957	0.00158379
	666	ENSG00000257770	-1.20445	0.00027055	0.00163868
	667	ENSG00000184588	-1.18551	0.00027075	0.00163933
	668	ENSG00000115902	-1.08799	0.00027495	0.00165543
	669	ENSG00000005206	-1.00504	0.00027897	0.00167375
	670	ENSG00000110944	1.36213	0.00028062	0.00168138
	671	ENSG00000006468	-1.20931	0.00029234	0.00173667
	672	ENSG00000149150	-1.2741	0.00029423	0.00174507
	673	ENSG00000099399	1.07405	0.00029576	0.00174995
	674	ENSG00000154582	1.62706	0.00030025	0.00177323
	675	ENSG00000198356	-1.45077	0.00030115	0.00177622
	676	ENSG00000182944	-1.89062	0.00030754	0.00180508
	677	ENSG00000077238	1.44227	0.00031099	0.00182171
	678	ENSG00000003436	-1.01838	0.00031123	0.00182263
	679	ENSG00000132965	-1.44754	0.00031317	0.0018308
	680	ENSG00000035664	1.09688	0.00031569	0.00184198
	681	ENSG00000100644	-1.59632	0.00031754	0.00184938
	682	ENSG00000132153	-1.96221	0.00032262	0.00187312
	683	ENSG00000144852	-1.0308	0.00032315	0.0018752
	684	ENSG00000168269	-1.28031	0.00032858	0.0019016
	685	ENSG00000031698	-1.08989	0.00034722	0.00198347
	698	ENSG00000120457	-1.5357	0.00041906	0.0020233
	686	ENSG00000174292	1.16257	0.00035796	0.00202824
	687	ENSG00000262911	-1.95461	0.00035884	0.00203178
	688	ENSG00000104332	-1.1219	0.00037201	0.00208959
	689	ENSG00000114738	-1.74849	0.00037394	0.00209782
	690	ENSG00000170390	1.3461	0.0003836	0.00213427
	691	ENSG00000106305	-1.12594	0.00038558	0.0021394
	692	ENSG00000124587	1.02219	0.00039283	0.00217206
	693	ENSG00000203666	-1.06273	0.00039923	0.00219653
	694	ENSG00000155868	-1.68414	0.00039997	0.00219937
	695	ENSG00000105656	-1.58914	0.00040661	0.00222072
	696	ENSG00000227357	-1.53289	0.00040794	0.0022269
	697	ENSG00000111846	-1.36229	0.00041545	0.00225902
	699	ENSG00000137440	-1.10609	0.00043617	0.00234422
	707	ENSG00000136758	-0.006507	0.00048026	0.00234482
	700	ENSG00000143162	-1.27893	0.0004507	0.0024009
	701	ENSG00000173905	1.58849	0.00045275	0.00241067
	702	ENSG00000112186	-1.01455	0.00045689	0.00242979
	703	ENSG00000152795	1.32974	0.00046118	0.00244561
	704	ENSG00000138795	-1.28056	0.0004693	0.00247924
	705	ENSG00000077942	-1.48646	0.00047016	0.00248203
	706	ENSG00000107643	-1.01546	0.00047223	0.00249174
	708	ENSG00000234313	-1.40339	0.00048357	0.00254256
	709	ENSG00000166888	-1.27899	0.00049884	0.00260264
	710	ENSG00000065548	-1.5861	0.00049885	0.00260264
	711	ENSG00000100949	-1.16364	0.00050954	0.00264666
	712	ENSG00000135175	-1.70292	0.00051941	0.00268412
	713	ENSG00000166828	-1.33743	0.00052034	0.00268772
	714	ENSG00000179431	1.04867	0.0005224	0.00269645
	715	ENSG00000198055	1.04685	0.00053451	0.00274324
	716	ENSG00000126003	-1.23287	0.00053567	0.00274747
	717	ENSG00000112038	-1.17189	0.00055104	0.00280914
	718	ENSG00000054219	1.27955	0.00056311	0.00285763
	719	ENSG00000169857	1.1086	0.00056456	0.00286368
	720	ENSG00000275095	-1.09409	0.00057097	0.0028883
	721	ENSG00000228083	-1.3285	0.00059018	0.00296276
	722	ENSG00000168710	-1.77055	0.00060573	0.00302751
	723	ENSG00000276293	-1.41803	0.00062551	0.00310288
	724	ENSG00000181019	-1.20839	0.00062809	0.00311222
	725	ENSG00000154174	-1.08951	0.00063225	0.00312751
	726	ENSG00000272670	-1.45816	0.00064403	0.00316937
	727	ENSG00000148737	-1.03315	0.00067809	0.00330344
	728	ENSG00000198648	-1.79604	0.00068384	0.00332634
	729	ENSG00000141503	-1.20968	0.00069093	0.00335424
	730	ENSG00000039319	1.38162	0.00069115	0.00335461
	731	ENSG00000229391	1.06713	0.0006918	0.00335702
	732	ENSG00000145191	1.06026	0.00071096	0.00343375
	733	ENSG00000213983	-1.19868	0.00071342	0.00344243
	734	ENSG00000267680	-1.23096	0.00071502	0.00344931
	735	ENSG00000134253	1.42637	0.00072503	0.00348486
	736	ENSG00000156345	-1.05352	0.0007312	0.00350318
	737	ENSG00000154978	-1.01512	0.00074762	0.00356573
	748	ENSG00000148773	0.166034	0.00091146	0.00364461
	738	ENSG00000044446	-1.11251	0.00079527	0.00373389
	739	ENSG00000112164	1.04938	0.00079972	0.00375084
	740	ENSG00000135503	-1.01668	0.00081725	0.00381698
	741	ENSG00000188037	1.68114	0.00081807	0.00381908
	742	ENSG00000163191	-1.00558	0.0008228	0.00383485
	743	ENSG00000101890	-1.08488	0.00084604	0.00392102
	744	ENSG00000107186	1.08982	0.00089015	0.0040832
	745	ENSG00000085265	-1.08726	0.00089827	0.00411515
	746	ENSG00000206450	1.14465	0.00090214	0.00412727
	747	ENSG00000107263	-1.24189	0.00090363	0.0041313
	749	ENSG00000135506	-1.40273	0.00095857	0.00433527
	750	ENSG00000012504	1.11243	0.00096542	0.00436005
	751	ENSG00000115457	-1.16939	0.00098981	0.00444319
	752	ENSG00000100065	-1.13685	0.00099799	0.0044673
	753	ENSG00000110400	1.16677	0.00101266	0.00451763
	754	ENSG00000169217	-1.37413	0.00101365	0.00451922
	755	ENSG00000158796	-1.29915	0.00102236	0.00454641
	756	ENSG00000006125	-1.05023	0.0010224	0.00454641
	757	ENSG00000277594	1.07284	0.00105274	0.00465267
	758	ENSG00000130427	1.08494	0.00105334	0.00465267
	759	ENSG00000168522	-1.02751	0.00108667	0.00476848
	760	ENSG00000138080	-1.23546	0.0011717	0.00506283
	771	ENSG00000135387	-1.37538	0.00142032	0.00507425
	761	ENSG00000197410	-1.44852	0.00119871	0.00516253
	762	ENSG00000163286	-1.0993	0.00120119	0.00517134
	763	ENSG00000019991	-1.2715	0.00124315	0.0053047
	764	ENSG00000163041	1.46295	0.00129104	0.00545782
	765	ENSG00000171962	-1.09079	0.00129699	0.00547777
	766	ENSG00000108848	1.30207	0.00131766	0.00554093
	767	ENSG00000168515	-1.32335	0.00132386	0.00556176
	768	ENSG00000064961	-1.00295	0.00140245	0.00582383
	769	ENSG00000127951	-1.33322	0.00140921	0.0058454
	770	ENSG00000119392	1.10936	0.00141049	0.00584744
	772	ENSG00000106038	-1.05733	0.00143938	0.00594288
	773	ENSG00000282003	1.24986	0.00147164	0.0060436
	774	ENSG00000062650	1.12463	0.00159567	0.00644079
	775	ENSG00000114541	-1.21879	0.00159577	0.00644079
	776	ENSG00000047849	-1.26069	0.00165212	0.0066082
	777	ENSG00000153029	-1.23728	0.00175556	0.00693203
	778	ENSG00000065970	-1.06464	0.00176315	0.00694752
	779	ENSG00000109794	1.88386	0.00181922	0.00712875
	780	ENSG00000182899	-1.03916	0.00187938	0.0073137
	781	ENSG00000100281	-1.35045	0.00193627	0.00748541
	782	ENSG00000140105	-1.23601	0.0019526	0.00753286
	783	ENSG00000206512	1.04258	0.00203196	0.00776376
	784	ENSG00000175164	1.26959	0.00206062	0.00784919
	785	ENSG00000275539	-1.04101	0.00212378	0.00803738
	786	ENSG00000163743	-1.61368	0.00217532	0.00819072
	787	ENSG00000103043	1.02961	0.00242039	0.00890726
	788	ENSG00000147874	1.32425	0.00268002	0.00967251
	789	ENSG00000227761	-1.238	0.00268188	0.00967467
	790	ENSG00000076344	1.17188	0.0029082	0.0103174
	791	ENSG00000184434	-1.29976	0.00310272	0.0108552
	792	ENSG00000082397	-1.04011	0.00326474	0.0112911
	793	ENSG00000227686	-1.36536	0.00330461	0.011396
	794	ENSG00000171763	-1.08543	0.0035044	0.0119365
	795	ENSG00000086848	-1.61999	0.00376792	0.0126351
	796	ENSG00000091127	-1.15733	0.00391758	0.0130253
	797	ENSG00000282307	-1.32322	0.00410137	0.0135094
	798	ENSG00000100599	-1.03439	0.00422593	0.0138338
	799	ENSG00000178233	-1.14937	0.00427255	0.0139454
	800	ENSG00000204843	1.23655	0.00440371	0.014278
	801	ENSG00000145362	-1.01933	0.00485591	0.0153858
	802	ENSG00000230989	-1.05872	0.0049044	0.0155036
	803	ENSG00000233276	-1.24537	0.00522298	0.016282
	804	ENSG00000274394	-1.15726	0.00530344	0.0164867
	808	ENSG00000170677	-0.218307	0.0064375	0.0166042
	805	ENSG00000087586	-1.03186	0.00569743	0.0174774
	806	ENSG00000100346	-1.18137	0.005957	0.0181291
	807	ENSG00000160224	-1.08958	0.006087	0.0184264
	809	ENSG00000116661	1.10603	0.00738996	0.0214778
	810	ENSG00000155561	-1.06732	0.00757495	0.021887
	811	ENSG00000120094	-1.02653	0.0077546	0.0222604
	812	ENSG00000124831	1.0378	0.00963776	0.0265363
	813	ENSG00000261126	-1.05281	0.0107214	0.0288121
	814	ENSG00000114745	-1.03526	0.0114708	0.0303785
	815	ENSG00000096150	-1.01907	0.0120477	0.0315352
	816	ENSG00000110958	-1.27356	0.0147873	0.0370147
	817	ENSG00000280618	1.02029	0.0157671	0.0389294
2. RNA-Seq
	No.	Gene	log2FC	logCPM	LR	PValue	FDR
	1	ENSG00000261441	5.20907	1.82113	2008.8	0	0
	2	ENSG00000154146	-3.63561	2.53561	1320.75	3.49e-289	3.97e-285
	3	ENSG00000181418	-3.43619	0.754822	1086.64	2.65e-238	2.01e-234
	4	ENSG00000120738	2.68189	6.5861	790.946	5.02e-174	2.85e-170
	5	ENSG00000134668	2.66924	1.27366	707.175	8.23e-156	3.74e-152
	6	ENSG00000170345	2.33872	6.15657	618.59	1.52e-136	5.74e-133
	7	ENSG00000174576	2.31527	2.52312	585.222	2.74e-129	8.91e-126
	8	ENSG00000178977	2.18048	1.62273	509.415	8.5e-113	2.42e-109
	9	ENSG00000176956	-2.0285	1.68857	462.947	1.1e-102	2.77e-99
	10	ENSG00000196353	-2.24414	-0.601919	454.346	8.17e-101	1.86e-97
	11	ENSG00000175874	-2.04565	0.572412	440.909	6.86e-98	1.42e-94
	12	ENSG00000168539	-2.1257	-0.711856	403.962	7.56e-90	1.43e-86
	13	ENSG00000178531	-1.81084	0.999344	361.971	1.05e-80	1.83e-77
	14	ENSG00000108691	1.83225	0.79835	354.772	3.87e-79	6.29e-76
	15	ENSG00000260816	-1.73941	1.19389	338.666	1.25e-75	1.89e-72
	16	ENSG00000233421	1.73816	1.48487	335.683	5.56e-75	7.9e-72
	17	ENSG00000273802	1.68104	1.61504	316.132	1.01e-70	1.35e-67
	18	ENSG00000263503	-1.64555	0.855474	299.654	3.92e-67	4.95e-64
	19	ENSG00000224731	-1.67701	-0.201801	279.659	8.91e-63	1.07e-59
	20	ENSG00000200879	1.54418	1.17958	264.255	2.03e-59	2.3e-56
	21	ENSG00000188536	-1.44376	2.81148	250.861	1.69e-56	1.82e-53
	22	ENSG00000203814	1.46462	2.39914	250.449	2.07e-56	2.14e-53
	23	ENSG00000207955	-1.41095	2.06656	235.967	2.98e-53	2.82e-50
	24	ENSG00000112333	-1.58316	-0.792846	232.279	1.9e-52	1.73e-49
	25	ENSG00000237973	-1.36741	6.35414	230.782	4.03e-52	3.52e-49
	26	ENSG00000158406	1.39098	2.83165	228.533	1.25e-51	1.05e-48
	27	ENSG00000172508	-1.35755	5.09936	226.96	2.74e-51	2.23e-48
	28	ENSG00000122176	1.46955	-0.0138826	219.676	1.06e-49	8.06e-47
	29	ENSG00000115194	-1.4879	-0.517797	216.754	4.62e-49	3.39e-46
	30	ENSG00000168314	-1.3139	7.0635	213.761	2.08e-48	1.48e-45
	31	ENSG00000277494	-1.32085	2.76313	210.974	8.42e-48	5.8e-45
	32	ENSG00000256148	-1.32428	2.0872	208.488	2.94e-47	1.96e-44
	33	ENSG00000186732	-1.33673	1.27773	206.438	8.22e-47	5.34e-44
	34	ENSG00000168329	-1.31641	1.83678	206.074	9.87e-47	6.23e-44
	35	ENSG00000158373	1.30123	3.78868	203.74	3.19e-46	1.96e-43
	36	ENSG00000128422	-1.43537	-0.50413	203.431	3.73e-46	2.23e-43
	37	ENSG00000204388	1.291	8.59615	203.067	4.47e-46	2.61e-43
	38	ENSG00000168135	-1.42609	-0.448204	201.344	1.06e-45	6.04e-43
	39	ENSG00000262902	-1.29976	1.68265	198.329	4.84e-45	2.68e-42
	40	ENSG00000267541	-1.29348	1.5576	195.844	1.69e-44	9.12e-42
	41	ENSG00000198744	-1.25733	4.54368	194.977	2.61e-44	1.38e-41
	42	ENSG00000197971	-1.24425	10.3193	192.477	9.16e-44	4.73e-41
	43	ENSG00000206172	-1.32641	0.323517	192.23	1.04e-43	5.24e-41
	44	ENSG00000210196	-1.23815	7.48623	190.478	2.5e-43	1.24e-40
	45	ENSG00000122367	-1.24466	2.41716	186.842	1.55e-42	7.52e-40
	46	ENSG00000204403	1.2515	2.74188	186.564	1.79e-42	8.47e-40
	47	ENSG00000269028	-1.22212	5.0825	184.91	4.11e-42	1.87e-39
	48	ENSG00000198743	1.23015	5.89031	184.538	4.95e-42	2.21e-39
	49	ENSG00000230916	-1.25987	1.17816	182.961	1.09e-41	4.78e-39
	50	ENSG00000256045	-1.25613	1.05283	180.712	3.39e-41	1.45e-38
	51	ENSG00000279811	-1.26639	0.538817	178.546	1.01e-40	4.24e-38
	52	ENSG00000198938	-1.19233	13.7403	177.13	2.05e-40	8.48e-38
	53	ENSG00000263146	-1.2848	0.0524307	175.23	5.33e-40	2.17e-37
	54	ENSG00000249119	-1.21039	1.98012	174.593	7.35e-40	2.93e-37
	55	ENSG00000173110	1.19577	5.48644	174.457	7.87e-40	3.08e-37
	56	ENSG00000233913	-1.22044	1.39104	174.282	8.59e-40	3.31e-37
	57	ENSG00000274290	1.22476	1.69087	174.195	8.98e-40	3.4e-37
	58	ENSG00000232177	-1.26103	0.42155	174.136	9.24e-40	3.44e-37
	59	ENSG00000210082	-1.18144	15.1851	173.985	9.98e-40	3.66e-37
	60	ENSG00000261121	-1.36937	-0.917591	173.601	1.21e-39	4.36e-37
	61	ENSG00000205056	1.21673	1.90149	173.183	1.49e-39	5.3e-37
	62	ENSG00000091879	1.19641	3.76666	173.091	1.56e-39	5.47e-37
	63	ENSG00000171617	-1.18438	3.87132	172.902	1.72e-39	5.83e-37
	64	ENSG00000255823	-1.18707	3.51623	172.935	1.69e-39	5.83e-37
	65	ENSG00000163220	1.20828	2.30004	172.409	2.2e-39	7.34e-37
	66	ENSG00000228253	-1.17602	9.49944	172.387	2.23e-39	7.34e-37
	67	ENSG00000247627	-1.1786	4.21451	171.548	3.4e-39	1.1e-36
	68	ENSG00000133067	-1.18207	3.30338	171.416	3.63e-39	1.16e-36
	69	ENSG00000110492	-1.17924	3.77493	171.336	3.78e-39	1.19e-36
	70	ENSG00000179178	-1.19639	1.70436	169.709	8.56e-39	2.67e-36
	71	ENSG00000229344	-1.1708	4.34486	169.485	9.59e-39	2.91e-36
	72	ENSG00000126733	-1.37569	-1.09667	169.486	9.58e-39	2.91e-36
	73	ENSG00000106809	1.21436	1.26508	168.593	1.5e-38	4.49e-36
	74	ENSG00000225217	1.19527	1.85446	166.339	4.67e-38	1.38e-35
	75	ENSG00000204644	-1.27169	-0.331238	164.566	1.14e-37	3.32e-35
	76	ENSG00000280000	-1.24849	-0.0112557	163.576	1.87e-37	5.39e-35
	77	ENSG00000198886	-1.14351	14.197	163.221	2.24e-37	6.36e-35
	78	ENSG00000198899	-1.13451	12.7773	160.712	7.91e-37	2.22e-34
	79	ENSG00000265579	-1.22903	-0.00828334	160.305	9.7e-37	2.69e-34
	80	ENSG00000198804	-1.13189	14.8808	159.99	1.14e-36	3.11e-34
	81	ENSG00000225972	-1.14849	2.23989	158.738	2.13e-36	5.78e-34
	82	ENSG00000183960	-1.1448	2.35342	158.546	2.35e-36	6.29e-34
	83	ENSG00000248527	-1.12436	10.1162	157.886	3.28e-36	8.66e-34
	84	ENSG00000228643	1.32333	-0.931865	157.543	3.9e-36	1.01e-33
	85	ENSG00000178803	1.14673	2.29422	155.938	8.73e-36	2.23e-33
	86	ENSG00000212907	-1.11554	11.0685	155.48	1.1e-35	2.78e-33
	87	ENSG00000204389	1.12409	8.65545	155.295	1.21e-35	3.02e-33
	88	ENSG00000188488	1.20823	0.225721	155.207	1.26e-35	3.12e-33
	89	ENSG00000200312	1.32954	-0.994146	154.109	2.19e-35	5.36e-33
	90	ENSG00000197430	-1.11514	4.09087	153.894	2.44e-35	5.91e-33
	91	ENSG00000257315	1.12146	3.74845	152.878	4.07e-35	9.64e-33
	92	ENSG00000248923	-1.1247	2.39725	152.895	4.04e-35	9.64e-33
	93	ENSG00000198712	-1.10174	13.369	151.742	7.21e-35	1.69e-32
	94	ENSG00000259045	-1.17095	0.443853	151.393	8.6e-35	1.99e-32
	95	ENSG00000198727	-1.09615	13.4744	150.236	1.54e-34	3.53e-32
	96	ENSG00000272506	-1.24079	-0.682967	149.27	2.5e-34	5.69e-32
	97	ENSG00000138061	1.12454	1.96859	148.96	2.93e-34	6.59e-32
	98	ENSG00000198840	-1.08879	11.4738	148.255	4.17e-34	9.3e-32
	99	ENSG00000235051	-1.40549	-1.76566	147.58	5.86e-34	1.29e-31
	100	ENSG00000198888	-1.08526	13.2108	147.321	6.68e-34	1.46e-31
	101	ENSG00000169429	1.18243	-0.0580002	144.22	3.18e-33	6.88e-31
	102	ENSG00000206549	-1.10296	1.32657	142.669	6.94e-33	1.49e-30
	103	ENSG00000127152	-1.1814	-0.414481	142.058	9.44e-33	2.01e-30
	104	ENSG00000154027	-1.06662	3.69382	140.595	1.97e-32	4.15e-30
	105	ENSG00000277075	1.281	-1.16822	140.412	2.16e-32	4.51e-30
	106	ENSG00000256618	-1.16754	-0.278585	140.243	2.35e-32	4.87e-30
	107	ENSG00000179331	1.07716	2.7571	139.703	3.09e-32	6.33e-30
	108	ENSG00000212371	1.20077	-0.553649	139.489	3.44e-32	6.99e-30
	109	ENSG00000207357	1.21909	-0.706724	139.143	4.1e-32	8.24e-30
	110	ENSG00000269976	-1.11394	0.577169	139.04	4.32e-32	8.61e-30
	111	ENSG00000244921	-1.0807	1.64725	138.485	5.71e-32	1.13e-29
	112	ENSG00000198695	-1.05073	10.1778	138.238	6.46e-32	1.27e-29
	113	ENSG00000125885	1.06092	4.94096	138.077	7.01e-32	1.36e-29
	114	ENSG00000197061	1.22476	-0.890002	136.511	1.54e-31	2.97e-29
	115	ENSG00000225630	-1.04364	8.23387	136.353	1.67e-31	3.19e-29
	116	ENSG00000166091	-1.0486	3.53956	135.818	2.19e-31	4.11e-29
	117	ENSG00000128271	1.07108	2.08218	135.834	2.17e-31	4.11e-29
	118	ENSG00000254872	-1.18898	-0.805611	135.526	2.53e-31	4.72e-29
	119	ENSG00000198763	-1.03987	13.2242	135.463	2.61e-31	4.83e-29
	120	ENSG00000224411	1.07472	1.48289	134.366	4.54e-31	8.33e-29
	121	ENSG00000251667	1.13496	-0.0736264	133.867	5.84e-31	1.06e-28
	122	ENSG00000189184	1.06604	1.7797	133.468	7.14e-31	1.29e-28
	123	ENSG00000198786	-1.03079	12.4473	133.147	8.4e-31	1.5e-28
	124	ENSG00000259236	-1.22538	-1.22041	132.526	1.15e-30	2.04e-28
	125	ENSG00000176761	1.11725	-0.00446852	131.642	1.79e-30	3.16e-28
	126	ENSG00000204936	1.13663	-0.252488	130.549	3.11e-30	5.43e-28
	127	ENSG00000267322	-1.09965	0.0676724	130.259	3.6e-30	6.24e-28
	128	ENSG00000211459	-1.01343	12.6316	128.771	7.61e-30	1.31e-27
	129	ENSG00000163817	1.13376	-0.393338	128.574	8.4e-30	1.44e-27
	130	ENSG00000169035	-1.0864	0.108536	128.544	8.53e-30	1.45e-27
	131	ENSG00000177133	-1.06961	0.461804	127.426	1.5e-29	2.52e-27
	132	ENSG00000283064	1.11931	-0.236074	127.013	1.85e-29	3.09e-27
	133	ENSG00000279530	1.0805	0.270459	126.473	2.42e-29	4.02e-27
	134	ENSG00000091137	-1.22455	-1.40705	125.967	3.13e-29	5.15e-27
	135	ENSG00000162595	-1.09572	-0.281926	125.285	4.41e-29	7.21e-27
	136	ENSG00000186891	-1.05915	0.381534	125.02	5.04e-29	8.18e-27
	137	ENSG00000274750	1.03213	1.68402	124.895	5.37e-29	8.65e-27
	138	ENSG00000145888	1.04743	0.969414	124.764	5.73e-29	9.17e-27
	139	ENSG00000141434	1.10698	-0.31288	124.067	8.14e-29	1.29e-26
	140	ENSG00000222640	1.14493	-0.754206	123.827	9.19e-29	1.45e-26
	141	ENSG00000133048	1.00062	4.52061	122.864	1.49e-28	2.34e-26
	142	ENSG00000186297	-1.03781	0.769208	122.811	1.53e-28	2.39e-26
	143	ENSG00000254432	-1.05265	0.469431	122.733	1.6e-28	2.47e-26
	144	ENSG00000127472	-1.00288	2.18349	121.827	2.52e-28	3.87e-26
	145	ENSG00000167210	1.08378	-0.0972377	121.792	2.56e-28	3.91e-26
	146	ENSG00000279332	-1.14755	-1.00968	121.362	3.18e-28	4.83e-26
	147	ENSG00000225449	-1.09512	-0.527428	120.975	3.87e-28	5.83e-26
	148	ENSG00000142871	1.00703	2.2262	120.765	4.3e-28	6.31e-26
	149	ENSG00000160781	-0.981559	7.12108	120.78	4.27e-28	6.31e-26
	150	ENSG00000112936	1.01981	1.37715	120.772	4.29e-28	6.31e-26
	151	ENSG00000141668	-1.06335	-0.0606707	120.803	4.22e-28	6.31e-26
	152	ENSG00000204278	-0.993485	2.60016	120.566	4.76e-28	6.93e-26
	153	ENSG00000167641	-0.985919	3.32221	120.01	6.3e-28	9.11e-26
	154	ENSG00000270021	-1.01398	1.10177	119.653	7.53e-28	1.08e-25
	155	ENSG00000231964	1.01466	1.34935	119.234	9.31e-28	1.32e-25
	156	ENSG00000012124	-0.986314	2.81075	119.235	9.3e-28	1.32e-25
	157	ENSG00000235597	-1.04149	0.183729	118.776	1.17e-27	1.66e-25
	158	ENSG00000231304	1.12855	-0.822186	118.608	1.28e-27	1.79e-25
	159	ENSG00000237887	-1.10452	-0.704011	117.652	2.07e-27	2.88e-25
	160	ENSG00000196154	1.01276	1.14523	117.352	2.4e-27	3.31e-25
	161	ENSG00000167178	-0.99765	1.13978	116.546	3.61e-27	4.94e-25
	162	ENSG00000092758	-0.971334	3.23446	116.467	3.76e-27	5.11e-25
	163	ENSG00000218536	0.999346	1.38547	116.451	3.79e-27	5.12e-25
	164	ENSG00000266017	-0.979715	2.27919	116.382	3.92e-27	5.27e-25
	165	ENSG00000183598	1.11953	-0.9047	115.441	6.3e-27	8.42e-25
	166	ENSG00000276966	0.991405	1.60106	114.892	8.31e-27	1.1e-24
	167	ENSG00000244734	-0.957141	5.87692	114.764	8.86e-27	1.17e-24
	168	ENSG00000224204	-0.980613	1.52232	114.213	1.17e-26	1.54e-24
	169	ENSG00000218631	-1.0835	-0.756194	114.106	1.24e-26	1.61e-24
	170	ENSG00000171223	0.961251	4.5827	113.655	1.55e-26	2.01e-24
	171	ENSG00000100604	-0.959797	2.59727	112.664	2.56e-26	3.3e-24
	172	ENSG00000218227	-0.949962	4.19928	112.32	3.04e-26	3.9e-24
	173	ENSG00000143546	0.971049	1.99073	111.763	4.03e-26	5.14e-24
	174	ENSG00000274363	-1.06066	-0.595502	111.67	4.22e-26	5.36e-24
	175	ENSG00000111341	0.980738	1.15919	110.556	7.4e-26	9.35e-24
	176	ENSG00000198868	-1.01827	-0.0363943	110.352	8.2e-26	1.03e-23
	177	ENSG00000198064	-0.960964	1.7056	110.143	9.12e-26	1.14e-23
	178	ENSG00000129951	-1.03375	-0.315435	110.108	9.28e-26	1.15e-23
	179	ENSG00000070808	-0.93703	5.53907	109.963	9.99e-26	1.23e-23
	180	ENSG00000279727	-0.974932	0.875511	109.784	1.09e-25	1.34e-23
	181	ENSG00000164949	0.975551	1.25105	109.708	1.14e-25	1.39e-23
	182	ENSG00000161609	-0.937891	3.79571	109.3	1.4e-25	1.7e-23
	183	ENSG00000242861	-0.972817	0.905486	109.11	1.54e-25	1.86e-23
	184	ENSG00000152049	0.955299	2.25746	109.093	1.55e-25	1.86e-23
	185	ENSG00000242142	-1.04849	-0.566881	108.975	1.64e-25	1.97e-23
	186	ENSG00000276250	-0.972658	0.935672	108.879	1.73e-25	2.05e-23
	187	ENSG00000232859	-0.934295	2.82416	107.293	3.84e-25	4.55e-23
	188	ENSG00000280385	0.933453	4.40046	107.278	3.87e-25	4.56e-23
	189	ENSG00000262484	-0.952174	1.36045	106.848	4.81e-25	5.63e-23
	190	ENSG00000230202	-0.964735	0.679432	106.389	6.06e-25	7.06e-23
	191	ENSG00000086205	-0.930346	2.49467	105.774	8.26e-25	9.58e-23
	192	ENSG00000272733	-0.947531	1.29623	105.67	8.71e-25	1e-22
	193	ENSG00000160307	-0.9163	8.40025	105.535	9.33e-25	1.07e-22
	194	ENSG00000270890	0.999548	-0.0579968	105.493	9.52e-25	1.09e-22
	195	ENSG00000065325	1.0809	-1.00599	105.244	1.08e-24	1.23e-22
	196	ENSG00000188163	1.0524	-0.695668	104.961	1.25e-24	1.41e-22
	197	ENSG00000229604	-0.998628	-0.106673	104.838	1.33e-24	1.49e-22
	198	ENSG00000172292	0.920687	5.23945	104.782	1.36e-24	1.53e-22
	199	ENSG00000108515	-0.920233	3.03843	104.503	1.57e-24	1.75e-22
	200	ENSG00000170160	0.921658	4.05002	104.463	1.6e-24	1.78e-22
	201	ENSG00000275734	-1.0229	-0.606351	104.181	1.85e-24	2.04e-22
	202	ENSG00000111344	-0.94736	0.993697	104.151	1.87e-24	2.06e-22
	203	ENSG00000099834	-0.916667	3.03918	103.592	2.49e-24	2.72e-22
	204	ENSG00000197261	-0.914844	3.11638	103.424	2.71e-24	2.94e-22
	205	ENSG00000261773	-0.952852	0.662792	103.145	3.11e-24	3.37e-22
	206	ENSG00000260088	-1.08764	-1.35136	102.335	4.69e-24	5.05e-22
	207	ENSG00000167123	-0.900754	6.19206	101.851	5.99e-24	6.42e-22
	208	ENSG00000251095	1.05107	-0.924111	101.803	6.13e-24	6.55e-22
	209	ENSG00000237686	-1.01072	-0.651108	101.711	6.42e-24	6.82e-22
	210	ENSG00000149380	-0.950653	0.45756	101.684	6.51e-24	6.89e-22
	211	ENSG00000189343	0.913093	3.13868	101.657	6.6e-24	6.95e-22
	212	ENSG00000143127	0.908177	3.96979	101.335	7.77e-24	8.1e-22
	213	ENSG00000270672	-0.959313	0.284256	101.126	8.63e-24	8.96e-22
	214	ENSG00000228804	1.0118	-0.58022	100.756	1.04e-23	1.07e-21
	215	ENSG00000264548	-0.97285	-0.119067	100.52	1.17e-23	1.21e-21
	216	ENSG00000280157	-0.909458	2.16437	100.452	1.21e-23	1.24e-21
	217	ENSG00000260743	0.924309	1.53287	100.31	1.3e-23	1.33e-21
	218	ENSG00000220323	0.96441	0.109578	100.023	1.51e-23	1.52e-21
	219	ENSG00000130948	-0.998285	-0.531009	100.02	1.51e-23	1.52e-21
	220	ENSG00000279314	0.955915	0.371353	100.017	1.51e-23	1.52e-21
	221	ENSG00000082293	0.900937	3.98432	99.864	1.63e-23	1.63e-21
	222	ENSG00000067057	0.895998	7.45684	99.6437	1.82e-23	1.82e-21
	223	ENSG00000234329	0.975807	-0.140632	99.5128	1.95e-23	1.93e-21
	224	ENSG00000213976	0.905352	2.49067	98.9978	2.53e-23	2.5e-21
	225	ENSG00000261671	-0.98361	-0.470381	98.7879	2.81e-23	2.77e-21
	226	ENSG00000261606	-0.887381	4.55866	98.4512	3.33e-23	3.26e-21
	227	ENSG00000275995	-0.972533	-0.251031	98.3314	3.54e-23	3.45e-21
	228	ENSG00000269387	-0.973725	-0.330419	97.8026	4.62e-23	4.49e-21
	229	ENSG00000251544	-1.06939	-1.3641	97.7185	4.82e-23	4.67e-21
	230	ENSG00000182566	-0.884582	4.18976	97.6481	5e-23	4.81e-21
	231	ENSG00000272182	-1.03278	-1.08142	97.2676	6.06e-23	5.81e-21
	232	ENSG00000008118	-0.90728	1.23389	97.0616	6.72e-23	6.42e-21
	233	ENSG00000237212	-0.968975	-0.408774	96.859	7.44e-23	7.08e-21
	234	ENSG00000273367	-0.883617	2.83403	96.0605	1.11e-22	1.06e-20
	235	ENSG00000278983	-0.919813	0.716665	95.9613	1.17e-22	1.11e-20
	236	ENSG00000202198	0.878962	7.1608	95.9265	1.19e-22	1.12e-20
	237	ENSG00000263232	0.948876	0.00851497	95.4611	1.51e-22	1.41e-20
	238	ENSG00000273156	-0.872965	4.493	95.2636	1.67e-22	1.55e-20
	239	ENSG00000129810	1.01432	-0.913356	95.1975	1.72e-22	1.6e-20
	240	ENSG00000205116	-0.893479	1.53075	95.1033	1.81e-22	1.67e-20
	241	ENSG00000223963	0.918052	0.7061	95.0364	1.87e-22	1.72e-20
	242	ENSG00000112183	-0.930057	0.168172	94.9604	1.94e-22	1.78e-20
	243	ENSG00000231528	-0.967209	-0.481148	94.9332	1.97e-22	1.79e-20
	244	ENSG00000182040	-0.937627	-0.0382376	94.9443	1.96e-22	1.79e-20
	245	ENSG00000120708	0.906818	1.1815	94.9176	1.98e-22	1.8e-20
	246	ENSG00000163359	0.950544	-0.108312	94.801	2.11e-22	1.9e-20
	247	ENSG00000270906	-1.00498	-0.925802	94.7969	2.11e-22	1.9e-20
	248	ENSG00000170703	-0.985435	-0.790193	94.4916	2.46e-22	2.2e-20
	249	ENSG00000134294	0.87106	8.10678	94.3041	2.71e-22	2.41e-20
	250	ENSG00000254561	-0.974113	-0.678547	94.1718	2.89e-22	2.57e-20
	251	ENSG00000176236	0.887145	1.82083	93.1441	4.86e-22	4.27e-20
	252	ENSG00000047457	0.867553	4.34831	92.8793	5.56e-22	4.86e-20
	253	ENSG00000172005	-0.862125	4.27054	92.831	5.7e-22	4.96e-20
	254	ENSG00000272279	-0.994907	-1.01904	92.6765	6.16e-22	5.34e-20
	255	ENSG00000230929	0.948951	-0.291636	92.4814	6.8e-22	5.87e-20
	256	ENSG00000238217	-1.01967	-1.2596	92.3664	7.2e-22	6.2e-20
	257	ENSG00000181631	-0.912721	0.181763	92.2456	7.66e-22	6.57e-20
	258	ENSG00000188886	-0.977772	-0.846573	92.1934	7.86e-22	6.72e-20
	259	ENSG00000186417	-0.861587	3.38179	92.0793	8.33e-22	7.09e-20
	260	ENSG00000270640	1.13656	-1.85805	91.9852	8.73e-22	7.41e-20
	261	ENSG00000265265	0.893025	1.04114	91.9188	9.03e-22	7.63e-20
	262	ENSG00000279243	1.04796	-1.33467	91.8102	9.54e-22	8.03e-20
	263	ENSG00000272068	-0.97707	-0.868216	91.7332	9.92e-22	8.32e-20
	264	ENSG00000196900	0.943525	-0.207771	91.4996	1.12e-21	9.29e-20
	265	ENSG00000132677	-0.855246	4.11807	91.3116	1.23e-21	1.02e-19
	266	ENSG00000204136	-0.880813	1.15065	91.1843	1.31e-21	1.08e-19
	267	ENSG00000172548	-0.89607	0.589226	91.1408	1.34e-21	1.1e-19
	268	ENSG00000270040	-1.05277	-1.55604	90.992	1.44e-21	1.18e-19
	269	ENSG00000146453	0.881271	1.51066	90.9745	1.46e-21	1.19e-19
	270	ENSG00000090104	0.862707	3.15027	90.8322	1.56e-21	1.27e-19
	271	ENSG00000276600	-0.970591	-0.851556	90.5198	1.83e-21	1.49e-19
	272	ENSG00000154102	-0.994858	-1.1179	90.3129	2.03e-21	1.64e-19
	273	ENSG00000249568	0.87975	1.20144	90.1723	2.18e-21	1.76e-19
	274	ENSG00000275898	-0.869237	1.50244	90.0993	2.27e-21	1.82e-19
	275	ENSG00000226891	-0.875684	1.10445	89.8728	2.54e-21	2.03e-19
	276	ENSG00000197415	-0.900462	0.103027	89.2913	3.41e-21	2.71e-19
	277	ENSG00000204347	-0.872248	1.10212	89.2942	3.4e-21	2.71e-19
	278	ENSG00000204228	-0.863268	1.57357	89.159	3.64e-21	2.89e-19
	279	ENSG00000264546	-0.956699	-0.68823	89.1291	3.7e-21	2.92e-19
	280	ENSG00000279400	-0.884538	0.493617	88.8486	4.26e-21	3.35e-19
	281	ENSG00000252081	0.927865	-0.31419	88.6932	4.61e-21	3.61e-19
	282	ENSG00000243323	-0.936336	-0.577104	88.5434	4.97e-21	3.88e-19
	283	ENSG00000064787	-0.838777	6.79366	88.5263	5.02e-21	3.91e-19
	284	ENSG00000149573	0.856466	2.18177	87.9952	6.56e-21	5.09e-19
	285	ENSG00000170075	-0.83594	7.23051	87.9761	6.63e-21	5.12e-19
	286	ENSG00000256654	-0.867521	1.05115	87.7708	7.35e-21	5.66e-19
	287	ENSG00000138115	-0.867025	0.958726	87.5591	8.18e-21	6.28e-19
	288	ENSG00000101306	-0.952259	-0.848082	87.3663	9.02e-21	6.9e-19
	289	ENSG00000221946	-0.852154	1.72232	87.1527	1e-20	7.66e-19
	290	ENSG00000099338	-0.837803	3.38116	87.1255	1.02e-20	7.74e-19
	291	ENSG00000080824	0.835124	11.0286	86.8512	1.17e-20	8.87e-19
	292	ENSG00000273372	0.897788	0.0596082	86.4874	1.41e-20	1.06e-18
	293	ENSG00000123975	0.845344	2.44686	86.3039	1.54e-20	1.16e-18
	294	ENSG00000254510	-0.886853	0.16398	86.257	1.58e-20	1.19e-18
	295	ENSG00000120694	0.831995	7.88498	86.1582	1.66e-20	1.24e-18
	296	ENSG00000274370	-0.91881	-0.515742	85.9166	1.88e-20	1.4e-18
	297	ENSG00000096696	0.847945	1.86453	85.5965	2.21e-20	1.64e-18
	298	ENSG00000272791	-0.922978	-0.6129	85.5723	2.23e-20	1.65e-18
	299	ENSG00000165985	0.832896	3.43824	85.2248	2.66e-20	1.97e-18
	300	ENSG00000159423	-0.825332	4.34527	85.1844	2.72e-20	2e-18
	301	ENSG00000129682	-0.854547	0.961886	84.9864	3e-20	2.2e-18
	302	ENSG00000250166	-0.9965	-1.41619	84.8811	3.17e-20	2.32e-18
	303	ENSG00000164188	0.83111	3.52783	84.8163	3.27e-20	2.39e-18
	304	ENSG00000272668	-0.84506	1.42583	84.7829	3.33e-20	2.42e-18
	305	ENSG00000004468	-0.842927	1.42848	84.5319	3.78e-20	2.74e-18
	306	ENSG00000259291	-0.820508	4.97709	84.449	3.94e-20	2.85e-18
	307	ENSG00000228444	-0.901855	-0.301737	84.4135	4.01e-20	2.89e-18
	308	ENSG00000260878	-0.825164	2.93696	84.0772	4.76e-20	3.41e-18
	309	ENSG00000220161	-0.838579	1.67156	84.0516	4.82e-20	3.45e-18
	310	ENSG00000271830	-0.840235	1.43482	83.9682	5.03e-20	3.58e-18
	311	ENSG00000169994	-0.893539	-0.253482	83.8554	5.32e-20	3.78e-18
	312	ENSG00000126231	0.850268	1.05938	83.2274	7.31e-20	5.18e-18
	313	ENSG00000139410	-0.83193	1.68063	83.1149	7.74e-20	5.47e-18
	314	ENSG00000178343	0.896066	-0.205296	83.0449	8.02e-20	5.64e-18
	315	ENSG00000175189	-1.04997	-1.90677	82.9686	8.34e-20	5.85e-18
	316	ENSG00000271778	-0.837923	1.27677	82.9077	8.6e-20	6.01e-18
	317	ENSG00000273036	-0.835747	1.24026	82.2609	1.19e-19	8.32e-18
	318	ENSG00000049283	-0.833609	1.23496	82.1999	1.23e-19	8.55e-18
	319	ENSG00000180573	0.814107	4.72282	82.0792	1.31e-19	9.06e-18
	320	ENSG00000225231	-0.882225	-0.256967	81.9562	1.39e-19	9.61e-18
	321	ENSG00000174226	0.839647	1.17758	81.7647	1.53e-19	1.06e-17
	322	ENSG00000177575	0.82074	2.44807	81.4541	1.79e-19	1.23e-17
	323	ENSG00000124134	-0.8797	-0.230487	81.2603	1.98e-19	1.35e-17
	324	ENSG00000135519	-0.8039	4.37222	80.8932	2.38e-19	1.63e-17
	325	ENSG00000271275	0.81445	2.79813	80.8457	2.44e-19	1.66e-17
	326	ENSG00000204390	0.812906	3.12954	80.8081	2.49e-19	1.69e-17
	327	ENSG00000125462	-0.799124	8.48832	80.5199	2.88e-19	1.95e-17
	328	ENSG00000228549	0.822103	1.72164	80.3996	3.06e-19	2.06e-17
	329	ENSG00000100473	0.835683	0.941831	80.3607	3.12e-19	2.1e-17
	330	ENSG00000244124	0.814308	2.43392	80.3047	3.21e-19	2.15e-17
	331	ENSG00000188681	-0.834184	0.833979	80.1511	3.47e-19	2.32e-17
	332	ENSG00000205632	-0.867204	-0.163997	80.1361	3.49e-19	2.33e-17
	333	ENSG00000132002	0.801414	8.79517	80.0605	3.63e-19	2.41e-17
	334	ENSG00000019991	0.8255	1.45444	80.0113	3.72e-19	2.47e-17
	335	ENSG00000077522	-0.801841	3.32417	79.8254	4.09e-19	2.7e-17
	336	ENSG00000272927	-0.871675	-0.327604	79.4212	5.02e-19	3.31e-17
	337	ENSG00000124635	0.93327	-1.0192	79.3548	5.19e-19	3.41e-17
	338	ENSG00000275005	-0.888669	-0.607101	78.9969	6.22e-19	4.06e-17
	339	ENSG00000214039	-0.830178	0.596406	78.7454	7.07e-19	4.6e-17
	340	ENSG00000006611	-0.819752	1.02404	78.5484	7.81e-19	5.07e-17
	341	ENSG00000160111	-0.801471	2.30466	78.47	8.12e-19	5.26e-17
	342	ENSG00000176381	-0.793624	3.46513	78.3218	8.76e-19	5.65e-17
	343	ENSG00000142449	-0.957808	-1.49653	78.1004	9.79e-19	6.31e-17
	344	ENSG00000162241	-0.801547	2.01392	77.9916	1.03e-18	6.65e-17
	345	ENSG00000179058	-0.871819	-0.487776	77.8895	1.09e-18	6.98e-17
	346	ENSG00000065361	-0.789197	3.83368	77.7045	1.2e-18	7.64e-17
	347	ENSG00000262877	-0.785174	5.85714	77.5797	1.27e-18	8.12e-17
	348	ENSG00000213197	-0.846382	0.05645	77.3791	1.41e-18	8.96e-17
	349	ENSG00000258498	-0.825502	0.594015	77.3301	1.45e-18	9.16e-17
	350	ENSG00000117281	0.803503	1.89322	77.1851	1.56e-18	9.83e-17
	351	ENSG00000186854	-0.849384	-0.130847	77.1045	1.62e-18	1.02e-16
	352	ENSG00000214140	-0.784907	4.13387	77.052	1.67e-18	1.05e-16
	353	ENSG00000203819	0.840582	0.184672	76.7375	1.95e-18	1.22e-16
	354	ENSG00000261329	-0.852646	-0.202923	76.7488	1.94e-18	1.22e-16
	355	ENSG00000169607	0.916538	-1.09056	76.4121	2.3e-18	1.43e-16
	356	ENSG00000172901	0.885257	-0.702881	76.2544	2.49e-18	1.55e-16
	357	ENSG00000075213	-0.830297	0.16302	76.2024	2.56e-18	1.59e-16
	358	ENSG00000229065	0.884574	-0.715504	76.1947	2.57e-18	1.59e-16
	359	ENSG00000274210	0.952884	-1.37669	75.9352	2.93e-18	1.81e-16
	360	ENSG00000280660	0.787689	2.97957	75.9227	2.95e-18	1.81e-16
	361	ENSG00000227115	-0.838613	-0.0534219	75.5832	3.5e-18	2.15e-16
	362	ENSG00000135517	0.908694	-0.982233	75.549	3.56e-18	2.18e-16
	363	ENSG00000188833	-0.836808	-0.120713	74.9383	4.86e-18	2.96e-16
	364	ENSG00000082556	0.783248	2.83184	74.8854	4.99e-18	3.03e-16
	365	ENSG00000260777	0.988242	-1.71724	74.7964	5.22e-18	3.16e-16
	366	ENSG00000250770	-0.787872	1.6943	74.6565	5.6e-18	3.39e-16
	367	ENSG00000157470	-0.794857	1.24975	74.6397	5.65e-18	3.41e-16
	368	ENSG00000228238	0.804483	0.918576	74.4782	6.13e-18	3.68e-16
	369	ENSG00000228314	-0.787826	1.64195	74.4834	6.12e-18	3.68e-16
	370	ENSG00000261821	0.823062	0.334898	74.4231	6.3e-18	3.77e-16
	371	ENSG00000230806	0.823056	0.307111	74.3959	6.39e-18	3.81e-16
	372	ENSG00000188674	-0.862552	-0.631799	74.3647	6.49e-18	3.86e-16
	373	ENSG00000231584	-0.775945	2.75889	74.268	6.82e-18	4.05e-16
	374	ENSG00000272049	-0.986811	-1.87133	74.1711	7.16e-18	4.24e-16
	375	ENSG00000213996	-0.960949	-1.70606	74.0086	7.78e-18	4.58e-16
	376	ENSG00000105695	-0.767614	4.9812	74.0119	7.76e-18	4.58e-16
	377	ENSG00000138315	0.810477	0.686739	73.9704	7.93e-18	4.66e-16
	378	ENSG00000179580	0.946378	-1.43347	73.9106	8.17e-18	4.79e-16
	379	ENSG00000232439	0.793187	1.17259	73.3898	1.06e-17	6.22e-16
	380	ENSG00000279904	-0.971597	-1.79017	73.336	1.09e-17	6.37e-16
	381	ENSG00000273765	-0.870948	-0.864561	72.9827	1.31e-17	7.6e-16
	382	ENSG00000261888	-0.79037	0.929307	72.7308	1.49e-17	8.62e-16
	383	ENSG00000136098	-0.770101	2.42055	72.7019	1.51e-17	8.72e-16
	384	ENSG00000265452	-0.77785	1.68532	72.6659	1.54e-17	8.86e-16
	385	ENSG00000078804	-0.759137	6.66508	72.6452	1.55e-17	8.93e-16
	386	ENSG00000153363	-0.786584	1.05915	72.5513	1.63e-17	9.34e-16
	387	ENSG00000261617	-0.873948	-0.948619	72.4472	1.72e-17	9.82e-16
	388	ENSG00000188747	-0.760863	4.09227	72.4214	1.74e-17	9.93e-16
	389	ENSG00000279602	0.803437	0.605745	72.3262	1.82e-17	1.04e-15
	390	ENSG00000196189	-0.763828	2.7788	71.9964	2.16e-17	1.23e-15
	391	ENSG00000167614	-0.755313	7.28015	71.9651	2.19e-17	1.24e-15
	392	ENSG00000239407	0.794643	0.7405	71.9597	2.2e-17	1.24e-15
	393	ENSG00000260314	0.813175	0.12837	71.7942	2.39e-17	1.35e-15
	394	ENSG00000100249	-0.836607	-0.466289	71.7653	2.42e-17	1.36e-15
	395	ENSG00000278214	-0.759236	3.30779	71.6097	2.62e-17	1.47e-15
	396	ENSG00000171790	0.77906	1.52863	71.5599	2.69e-17	1.5e-15
	397	ENSG00000236480	0.88802	-1.08142	71.5635	2.68e-17	1.5e-15
	398	ENSG00000266302	0.774168	1.62007	71.3295	3.02e-17	1.68e-15
	399	ENSG00000271151	-0.894072	-1.29039	71.3149	3.05e-17	1.69e-15
	400	ENSG00000277692	-0.783785	0.934032	71.3137	3.05e-17	1.69e-15
	401	ENSG00000188107	0.765237	2.60451	71.2822	3.1e-17	1.71e-15
	402	ENSG00000231434	0.855734	-0.69967	71.1695	3.28e-17	1.81e-15
	403	ENSG00000227536	0.818915	-0.0878834	71.0553	3.47e-17	1.91e-15
	404	ENSG00000127954	0.780797	1.19491	70.9253	3.71e-17	2.04e-15
	405	ENSG00000229780	0.841794	-0.530491	70.9013	3.76e-17	2.06e-15
	406	ENSG00000236512	0.882546	-1.03698	70.7291	4.1e-17	2.24e-15
	407	ENSG00000184611	0.771473	1.57566	70.7139	4.13e-17	2.25e-15
	408	ENSG00000173295	-0.767455	1.54882	70.676	4.21e-17	2.29e-15
	409	ENSG00000177272	0.770135	1.6426	70.6242	4.32e-17	2.34e-15
	410	ENSG00000260657	-0.92401	-1.55388	70.6132	4.35e-17	2.35e-15
	411	ENSG00000275358	-0.758544	2.52716	70.6106	4.35e-17	2.35e-15
	412	ENSG00000136297	-0.750993	3.13886	69.9811	5.99e-17	3.22e-15
	413	ENSG00000149599	-0.757886	2.05489	69.852	6.39e-17	3.43e-15
	414	ENSG00000132199	-0.749078	3.29844	69.7607	6.7e-17	3.58e-15
	415	ENSG00000266964	-0.770702	1.11978	69.7295	6.8e-17	3.63e-15
	416	ENSG00000200376	0.961978	-1.79538	69.696	6.92e-17	3.68e-15
	417	ENSG00000119608	0.781691	0.786753	69.6333	7.14e-17	3.79e-15
	418	ENSG00000139269	-0.774497	0.849983	69.5374	7.5e-17	3.97e-15
	419	ENSG00000271474	-0.760095	1.60976	69.5054	7.62e-17	4.03e-15
	420	ENSG00000133055	0.766646	1.5092	69.2178	8.82e-17	4.65e-15
	421	ENSG00000253476	0.765879	1.39195	69.1515	9.12e-17	4.8e-15
	422	ENSG00000181790	-0.740232	5.71192	69.0099	9.8e-17	5.14e-15
	423	ENSG00000168913	-0.739794	6.10268	68.9682	1e-16	5.24e-15
	424	ENSG00000267781	0.82088	-0.414396	68.8296	1.07e-16	5.61e-15
	425	ENSG00000246100	-0.749348	2.25114	68.7333	1.13e-16	5.88e-15
	426	ENSG00000267192	0.808295	-0.153047	68.6903	1.15e-16	5.99e-15
	427	ENSG00000272444	-0.777614	0.517904	68.4342	1.31e-16	6.81e-15
	428	ENSG00000166268	0.751758	2.4218	68.405	1.33e-16	6.89e-15
	429	ENSG00000176076	-0.758029	1.35736	68.3573	1.36e-16	7.05e-15
	430	ENSG00000275484	-0.833009	-0.65704	68.2577	1.43e-16	7.4e-15
	431	ENSG00000170209	-0.825503	-0.676573	68.2493	1.44e-16	7.4e-15
	432	ENSG00000210049	-0.910061	-1.55479	68.2468	1.44e-16	7.4e-15
	433	ENSG00000231429	0.801772	-0.0854156	68.2112	1.47e-16	7.52e-15
	434	ENSG00000109906	0.739609	6.05678	68.2068	1.47e-16	7.52e-15
	435	ENSG00000204655	-0.736259	5.1074	68.1632	1.51e-16	7.67e-15
	436	ENSG00000183876	-0.866046	-1.16969	68.0991	1.55e-16	7.89e-15
	437	ENSG00000110172	0.739231	5.79582	68.1038	1.55e-16	7.89e-15
	438	ENSG00000196616	0.783004	0.409805	68.0038	1.63e-16	8.26e-15
	439	ENSG00000015520	0.754235	1.84186	67.7956	1.81e-16	9.16e-15
	440	ENSG00000255201	0.756178	1.52959	67.6516	1.95e-16	9.83e-15
	441	ENSG00000261578	0.784541	0.346299	67.6269	1.98e-16	9.91e-15
	442	ENSG00000278611	-0.766119	0.759123	67.6268	1.98e-16	9.91e-15
	443	ENSG00000279419	-0.750297	1.64121	67.6083	1.99e-16	9.99e-15
	444	ENSG00000123999	-0.745308	1.83367	67.1742	2.49e-16	1.24e-14
	445	ENSG00000124935	-0.826308	-0.756103	67.1615	2.5e-16	1.24e-14
	446	ENSG00000182557	-0.924712	-1.79752	67.1307	2.54e-16	1.26e-14
	447	ENSG00000128311	-0.731242	4.03744	66.9127	2.84e-16	1.41e-14
	448	ENSG00000236266	0.77112	0.557641	66.8694	2.9e-16	1.43e-14
	449	ENSG00000274678	-0.894221	-1.49696	66.8727	2.9e-16	1.43e-14
	450	ENSG00000228107	0.76624	0.719861	66.6722	3.21e-16	1.58e-14
	451	ENSG00000272483	-0.9324	-1.84337	66.5962	3.33e-16	1.63e-14
	452	ENSG00000235865	-0.748142	1.37214	66.6073	3.31e-16	1.63e-14
	453	ENSG00000108950	0.752149	1.30955	66.3578	3.76e-16	1.84e-14
	454	ENSG00000279254	-0.758668	0.743558	66.3382	3.8e-16	1.85e-14
	455	ENSG00000109805	0.777949	0.213386	66.2971	3.88e-16	1.89e-14
	456	ENSG00000198121	-0.72559	5.49308	66.2752	3.92e-16	1.9e-14
	457	ENSG00000230732	-0.768927	0.435927	66.1837	4.11e-16	1.99e-14
	458	ENSG00000236908	-0.754231	0.84115	66.1257	4.23e-16	2.05e-14
	459	ENSG00000184557	0.731894	3.67035	66.0844	4.32e-16	2.09e-14
	460	ENSG00000178722	-0.764076	0.471103	66.0523	4.39e-16	2.11e-14
	461	ENSG00000164124	-0.723511	5.27584	65.8783	4.8e-16	2.31e-14
	462	ENSG00000228594	-0.728559	3.08646	65.8423	4.88e-16	2.34e-14
	463	ENSG00000164530	-0.737639	1.91095	65.8473	4.87e-16	2.34e-14
	464	ENSG00000274031	-0.760047	0.573993	65.7407	5.14e-16	2.46e-14
	465	ENSG00000276968	-0.753667	0.888793	65.696	5.26e-16	2.51e-14
	466	ENSG00000169006	-0.726454	3.22964	65.559	5.64e-16	2.68e-14
	467	ENSG00000162949	-0.836377	-1.06892	65.5533	5.66e-16	2.68e-14
	468	ENSG00000102468	-0.762991	0.413134	65.4757	5.88e-16	2.79e-14
	469	ENSG00000183476	0.749586	1.13413	65.389	6.15e-16	2.91e-14
	470	ENSG00000145882	-0.721423	4.59439	65.356	6.25e-16	2.95e-14
	471	ENSG00000160606	-0.734854	1.81657	65.2945	6.45e-16	3.04e-14
	472	ENSG00000122952	-0.762708	0.286998	65.1765	6.85e-16	3.22e-14
	473	ENSG00000159713	-0.720995	4.24113	65.1474	6.95e-16	3.26e-14
	474	ENSG00000107438	0.740869	1.6776	65.1297	7.01e-16	3.28e-14
	475	ENSG00000241935	-0.723268	3.25563	65.0317	7.37e-16	3.44e-14
	476	ENSG00000120129	0.721617	6.437	65.0006	7.49e-16	3.49e-14
	477	ENSG00000221944	-0.726785	2.53379	64.9573	7.65e-16	3.56e-14
	478	ENSG00000255310	0.727216	3.07831	64.9291	7.76e-16	3.6e-14
	479	ENSG00000165030	0.722583	4.71503	64.9061	7.86e-16	3.64e-14
	480	ENSG00000115112	-0.724138	2.87271	64.8603	8.04e-16	3.71e-14
	481	ENSG00000104883	-0.763198	0.239726	64.7464	8.52e-16	3.93e-14
	482	ENSG00000234165	0.730364	2.26213	64.7037	8.71e-16	4.01e-14
	483	ENSG00000227456	0.80613	-0.554399	64.64	8.99e-16	4.13e-14
	484	ENSG00000237721	0.850379	-1.14523	64.6033	9.16e-16	4.2e-14
	485	ENSG00000251595	-0.741169	1.00955	64.3657	1.03e-15	4.73e-14
	486	ENSG00000162772	0.725468	2.88136	64.3123	1.06e-15	4.85e-14
	487	ENSG00000167261	-0.780628	-0.259803	64.2963	1.07e-15	4.88e-14
	488	ENSG00000010282	-0.716743	3.97845	64.2707	1.08e-15	4.93e-14
	489	ENSG00000186818	-0.75	0.542852	64.1767	1.14e-15	5.16e-14
	490	ENSG00000140506	-0.716025	3.93862	64.1505	1.15e-15	5.22e-14
	491	ENSG00000242689	0.757275	0.489721	64.1417	1.16e-15	5.23e-14
	492	ENSG00000242686	-0.783714	-0.390577	63.9055	1.31e-15	5.89e-14
	493	ENSG00000238390	0.789593	-0.385527	63.8794	1.32e-15	5.95e-14
	494	ENSG00000279641	0.788892	-0.331619	63.8373	1.35e-15	6.07e-14
	495	ENSG00000086061	0.714275	7.6869	63.7749	1.39e-15	6.25e-14
	496	ENSG00000272556	-0.735286	1.2039	63.7695	1.4e-15	6.26e-14
	497	ENSG00000106366	0.753122	0.624585	63.7344	1.42e-15	6.36e-14
	498	ENSG00000012171	-0.711593	5.09521	63.7042	1.45e-15	6.44e-14
	499	ENSG00000260776	0.720925	2.80511	63.6447	1.49e-15	6.63e-14
	500	ENSG00000119973	-0.717654	2.7343	63.6287	1.5e-15	6.67e-14
	501	ENSG00000173258	0.713955	5.39142	63.539	1.57e-15	6.97e-14
	502	ENSG00000215086	0.884402	-1.55802	63.5226	1.59e-15	7.01e-14
	503	ENSG00000224003	-0.770611	-0.0735521	63.4759	1.62e-15	7.17e-14
	504	ENSG00000145824	-0.726765	1.73317	63.433	1.66e-15	7.31e-14
	505	ENSG00000166342	-0.781152	-0.378505	63.4215	1.67e-15	7.34e-14
	506	ENSG00000258199	-0.724504	1.8387	63.3801	1.7e-15	7.48e-14
	507	ENSG00000147255	-0.719246	2.30104	63.3664	1.72e-15	7.52e-14
	508	ENSG00000144119	-0.732667	1.17373	63.3086	1.77e-15	7.73e-14
	509	ENSG00000205913	-0.76035	0.0459224	63.1717	1.89e-15	8.27e-14
	510	ENSG00000249106	-0.723237	1.86528	63.1274	1.94e-15	8.44e-14
	511	ENSG00000186407	-0.730697	1.13548	63.0176	2.05e-15	8.9e-14
	512	ENSG00000128218	-0.866383	-1.53542	62.9641	2.11e-15	9.13e-14
	513	ENSG00000176928	-0.763105	-0.0354141	62.8683	2.21e-15	9.57e-14
	514	ENSG00000270716	0.773754	-0.185387	62.7817	2.31e-15	9.98e-14
	515	ENSG00000117724	0.768497	-0.0801758	62.7754	2.32e-15	9.99e-14
	516	ENSG00000104524	-0.713558	2.6442	62.764	2.33e-15	1e-13
	517	ENSG00000263311	0.850231	-1.26717	62.7169	2.39e-15	1.02e-13
	518	ENSG00000262165	-0.763354	-0.0655229	62.7207	2.38e-15	1.02e-13
	519	ENSG00000118523	0.712755	3.50134	62.6541	2.46e-15	1.05e-13
	520	ENSG00000271819	-0.780308	-0.419313	62.6146	2.51e-15	1.07e-13
	521	ENSG00000157150	-0.703962	5.96467	62.4894	2.68e-15	1.14e-13
	522	ENSG00000224431	0.751101	0.33449	62.4807	2.69e-15	1.14e-13
	523	ENSG00000204252	-0.721257	1.53639	62.479	2.69e-15	1.14e-13
	524	ENSG00000236824	-0.703601	5.94854	62.4054	2.8e-15	1.18e-13
	525	ENSG00000251661	-0.749641	0.241388	62.4044	2.8e-15	1.18e-13
	526	ENSG00000105467	-0.739236	0.583115	62.4064	2.79e-15	1.18e-13
	527	ENSG00000126259	-0.773798	-0.370887	62.3759	2.84e-15	1.2e-13
	528	ENSG00000142661	0.770801	-0.184775	62.3567	2.87e-15	1.21e-13
	529	ENSG00000245156	0.720581	1.93593	62.2643	3e-15	1.26e-13
	530	ENSG00000198723	-0.77766	-0.481341	62.1625	3.16e-15	1.33e-13
	531	ENSG00000180878	0.718531	1.92338	62.06	3.33e-15	1.39e-13
	532	ENSG00000160221	-0.717587	1.78326	62.0286	3.39e-15	1.41e-13
	533	ENSG00000109758	0.708688	3.61213	61.9937	3.45e-15	1.44e-13
	534	ENSG00000230368	0.763333	-0.0361738	61.9352	3.55e-15	1.48e-13
	535	ENSG00000214376	-0.734075	0.628981	61.9088	3.6e-15	1.49e-13
	536	ENSG00000157734	-0.703298	3.95232	61.8932	3.63e-15	1.5e-13
	537	ENSG00000172346	-0.700185	6.7799	61.891	3.63e-15	1.5e-13
	538	ENSG00000213694	0.714045	2.42491	61.8618	3.68e-15	1.52e-13
	539	ENSG00000272922	-0.804664	-0.915452	61.7489	3.9e-15	1.61e-13
	540	ENSG00000205221	-0.715773	1.66894	61.7321	3.94e-15	1.62e-13
	541	ENSG00000157303	-0.778979	-0.601735	61.7388	3.92e-15	1.62e-13
	542	ENSG00000184956	-0.701694	4.00896	61.6256	4.15e-15	1.7e-13
	543	ENSG00000241217	0.868689	-1.54216	61.5738	4.26e-15	1.75e-13
	544	ENSG00000122862	0.703749	4.48584	61.5315	4.36e-15	1.78e-13
	545	ENSG00000100399	-0.703448	3.12186	61.4358	4.57e-15	1.87e-13
	546	ENSG00000103089	-0.702073	3.36033	61.3606	4.75e-15	1.94e-13
	547	ENSG00000243927	0.702465	4.58815	61.3268	4.83e-15	1.97e-13
	548	ENSG00000268836	-0.736626	0.522484	61.3036	4.89e-15	1.99e-13
	549	ENSG00000174791	-0.698988	4.32784	61.284	4.94e-15	2e-13
	550	ENSG00000185634	-0.706822	2.30237	61.1797	5.21e-15	2.11e-13
	551	ENSG00000261603	-0.848116	-1.51004	61.047	5.57e-15	2.25e-13
	552	ENSG00000234409	-0.703849	2.58637	61.0131	5.67e-15	2.29e-13
	553	ENSG00000180921	-0.742328	0.162581	60.8694	6.1e-15	2.45e-13
	554	ENSG00000248367	-0.702879	2.61588	60.8034	6.31e-15	2.53e-13
	555	ENSG00000214401	-0.718877	1.09372	60.8015	6.31e-15	2.53e-13
	556	ENSG00000125869	-0.699832	3.02177	60.7721	6.41e-15	2.56e-13
	557	ENSG00000162616	0.696267	5.66564	60.4973	7.37e-15	2.94e-13
	558	ENSG00000245573	-0.705897	1.90243	60.4593	7.51e-15	3e-13
	559	ENSG00000227359	0.841151	-1.35466	60.4188	7.67e-15	3.05e-13
	560	ENSG00000146233	0.701273	3.08005	60.4153	7.68e-15	3.05e-13
	561	ENSG00000132702	-0.691754	5.52347	60.296	8.16e-15	3.23e-13
	562	ENSG00000187837	0.698326	3.76745	60.2949	8.17e-15	3.23e-13
	563	ENSG00000007255	-0.701511	2.30964	60.2996	8.15e-15	3.23e-13
	564	ENSG00000185100	-0.712319	1.29762	60.2536	8.34e-15	3.29e-13
	565	ENSG00000225140	-0.709021	1.57895	60.1846	8.64e-15	3.4e-13
	566	ENSG00000163064	-0.814888	-1.22137	60.0763	9.12e-15	3.59e-13
	567	ENSG00000271811	-0.767363	-0.432419	60.0563	9.22e-15	3.62e-13
	568	ENSG00000273483	-0.700805	2.30089	60.0288	9.35e-15	3.66e-13
	569	ENSG00000160991	0.692956	6.75809	60.0248	9.37e-15	3.66e-13
	570	ENSG00000175575	-0.690237	5.303	60.0055	9.46e-15	3.69e-13
	571	ENSG00000163808	0.710241	1.63048	59.9205	9.88e-15	3.84e-13
	572	ENSG00000112038	0.698173	3.08821	59.9205	9.88e-15	3.84e-13
	573	ENSG00000279207	0.692923	5.61829	59.9186	9.89e-15	3.84e-13
	574	ENSG00000105641	0.701423	2.49097	59.8704	1.01e-14	3.93e-13
	575	ENSG00000196187	-0.68916	5.08741	59.7768	1.06e-14	4.11e-13
	576	ENSG00000235423	0.705517	1.90833	59.6516	1.13e-14	4.38e-13
	577	ENSG00000049089	-0.689819	4.03405	59.5852	1.17e-14	4.52e-13
	578	ENSG00000279952	-0.743294	-0.124277	59.5157	1.21e-14	4.67e-13
	579	ENSG00000182600	-0.689019	4.15619	59.4884	1.23e-14	4.73e-13
	580	ENSG00000131650	-0.762361	-0.487241	59.4714	1.24e-14	4.76e-13
	581	ENSG00000138316	-0.726725	0.398602	59.4527	1.25e-14	4.8e-13
	582	ENSG00000146215	-0.69246	2.98636	59.4145	1.28e-14	4.89e-13
	583	ENSG00000204099	-0.693222	2.76627	59.3672	1.31e-14	5e-13
	584	ENSG00000205544	-0.704859	1.41778	59.2017	1.42e-14	5.43e-13
	585	ENSG00000158747	-0.690827	2.94318	59.0879	1.51e-14	5.74e-13
	586	ENSG00000202337	0.733748	0.384621	59.0484	1.54e-14	5.85e-13
	587	ENSG00000259120	-0.769991	-0.698771	58.9909	1.58e-14	6.01e-13
	588	ENSG00000214652	0.706085	1.36836	58.9568	1.61e-14	6.11e-13
	589	ENSG00000260807	-0.685181	4.35013	58.9041	1.66e-14	6.26e-13
	590	ENSG00000212123	-0.730089	0.221463	58.8656	1.69e-14	6.37e-13
	591	ENSG00000136457	-0.686749	3.57114	58.8575	1.7e-14	6.39e-13
	592	ENSG00000254585	-0.782688	-0.957433	58.8381	1.71e-14	6.44e-13
	593	ENSG00000258490	-0.871144	-1.79181	58.8176	1.73e-14	6.5e-13
	594	ENSG00000108932	-0.691264	2.47077	58.7851	1.76e-14	6.6e-13
	595	ENSG00000187773	-0.68857	2.7757	58.6185	1.91e-14	7.17e-13
	596	ENSG00000116032	-0.704337	1.17061	58.5888	1.94e-14	7.27e-13
	597	ENSG00000260300	-0.754306	-0.512916	58.5705	1.96e-14	7.32e-13
	598	ENSG00000167771	-0.687863	2.80278	58.4987	2.03e-14	7.58e-13
	599	ENSG00000274682	-0.692282	2.09314	58.4143	2.12e-14	7.9e-13
	600	ENSG00000259483	0.764585	-0.611705	58.3096	2.24e-14	8.32e-13
	601	ENSG00000139351	0.693553	2.20114	58.1634	2.41e-14	8.95e-13
	602	ENSG00000223459	0.708173	0.924155	58.1369	2.44e-14	9.05e-13
	603	ENSG00000257354	-0.684355	3.00249	58.0959	2.5e-14	9.23e-13
	604	ENSG00000234268	-0.828761	-1.46912	58.0611	2.54e-14	9.38e-13
	605	ENSG00000174326	-0.697053	1.4216	58.0097	2.61e-14	9.61e-13
	606	ENSG00000159167	0.702618	1.32862	57.9376	2.71e-14	9.95e-13
	607	ENSG00000212195	0.873719	-1.75444	57.9054	2.75e-14	1.01e-12
	608	ENSG00000080561	0.688208	2.63842	57.9101	2.74e-14	1.01e-12
	609	ENSG00000102934	-0.678401	4.68143	57.8513	2.83e-14	1.03e-12
	610	ENSG00000270808	0.730156	0.0660804	57.7051	3.05e-14	1.11e-12
	611	ENSG00000270361	0.816917	-1.31528	57.4937	3.39e-14	1.24e-12
	612	ENSG00000260011	-0.696262	1.25282	57.3901	3.57e-14	1.3e-12
	613	ENSG00000255337	-0.837905	-1.63157	57.1329	4.07e-14	1.48e-12
	614	ENSG00000275560	0.706858	0.684777	56.9928	4.37e-14	1.59e-12
	615	ENSG00000123453	-0.68131	2.33858	56.9498	4.47e-14	1.62e-12
	616	ENSG00000266852	0.78538	-1.05682	56.9098	4.56e-14	1.65e-12
	617	ENSG00000267890	-0.704947	0.672889	56.9039	4.58e-14	1.65e-12
	618	ENSG00000185988	0.674731	6.00164	56.8792	4.63e-14	1.67e-12
	619	ENSG00000173988	-0.747248	-0.530051	56.8124	4.79e-14	1.73e-12
	620	ENSG00000253671	-0.789704	-1.21273	56.7431	4.97e-14	1.79e-12
	621	ENSG00000109971	0.672839	10.0868	56.7059	5.06e-14	1.82e-12
	622	ENSG00000196990	-0.677414	2.59296	56.5831	5.39e-14	1.93e-12
	623	ENSG00000278107	-0.736618	-0.382138	56.2953	6.24e-14	2.23e-12
	624	ENSG00000007314	-0.704409	0.403059	56.2569	6.36e-14	2.27e-12
	625	ENSG00000237289	-0.666314	7.13857	56.1039	6.87e-14	2.45e-12
	626	ENSG00000270001	-0.762622	-0.886055	55.9791	7.32e-14	2.6e-12
	627	ENSG00000273164	-0.672696	2.86662	55.9882	7.29e-14	2.6e-12
	628	ENSG00000181544	0.707767	0.381691	55.9312	7.51e-14	2.66e-12
	629	ENSG00000142408	-0.668868	3.54695	55.8679	7.75e-14	2.74e-12
	630	ENSG00000221986	-0.837821	-1.69799	55.8067	8e-14	2.83e-12
	631	ENSG00000134531	0.670743	4.00274	55.7815	8.1e-14	2.86e-12
	632	ENSG00000262188	-0.73635	-0.463516	55.6426	8.69e-14	3.06e-12
	633	ENSG00000272702	-0.716222	-0.047053	55.6333	8.73e-14	3.07e-12
	634	ENSG00000274922	-0.777721	-1.17596	55.6293	8.75e-14	3.07e-12
	635	ENSG00000072163	-0.667501	3.3747	55.5012	9.34e-14	3.27e-12
	636	ENSG00000170370	-0.689063	1.03086	55.5075	9.31e-14	3.27e-12
	637	ENSG00000267838	-0.680329	1.57443	55.4808	9.44e-14	3.3e-12
	638	ENSG00000225376	0.731568	-0.319876	55.4688	9.5e-14	3.32e-12
	639	ENSG00000180596	0.824418	-1.53766	55.4377	9.65e-14	3.36e-12
	640	ENSG00000147576	-0.666295	3.55369	55.4376	9.65e-14	3.36e-12
	641	ENSG00000261101	0.697207	0.654987	55.3816	9.93e-14	3.45e-12
	642	ENSG00000160808	-0.688087	1.00953	55.3645	1e-13	3.47e-12
	643	ENSG00000107736	-0.662416	5.41858	55.3159	1.03e-13	3.56e-12
	644	ENSG00000070159	-0.678188	1.54576	55.2948	1.04e-13	3.59e-12
	645	ENSG00000280212	-0.72217	-0.255133	55.0499	1.18e-13	4.06e-12
	646	ENSG00000279148	0.743819	-0.600261	54.9989	1.21e-13	4.16e-12
	647	ENSG00000270441	-0.671112	2.10618	54.9371	1.24e-13	4.27e-12
	648	ENSG00000259685	-0.770041	-1.09924	54.9392	1.24e-13	4.27e-12
	649	ENSG00000128242	-0.676723	1.56387	54.9462	1.24e-13	4.27e-12
	650	ENSG00000006534	-0.690144	0.733957	54.9132	1.26e-13	4.32e-12
	651	ENSG00000247095	-0.675962	1.59142	54.9059	1.26e-13	4.33e-12
	652	ENSG00000188153	-0.662013	3.98361	54.8998	1.27e-13	4.34e-12
	653	ENSG00000204482	-0.683074	1.04932	54.8163	1.32e-13	4.52e-12
	654	ENSG00000227719	-0.6766	1.44772	54.8033	1.33e-13	4.54e-12
	655	ENSG00000148082	-0.661679	3.80693	54.7877	1.34e-13	4.57e-12
	656	ENSG00000277831	-0.693397	0.587783	54.7053	1.4e-13	4.76e-12
	657	ENSG00000186193	-0.681073	1.11724	54.6736	1.42e-13	4.83e-12
	658	ENSG00000207507	0.779485	-1.13144	54.6394	1.45e-13	4.91e-12
	659	ENSG00000175556	0.661684	4.29796	54.4575	1.59e-13	5.37e-12
	660	ENSG00000176732	-0.718273	-0.28	54.4386	1.6e-13	5.42e-12
	661	ENSG00000185958	-0.684752	0.904221	54.3962	1.64e-13	5.53e-12
	662	ENSG00000275088	-0.661565	3.05531	54.3457	1.68e-13	5.66e-12
	663	ENSG00000074590	0.658481	6.99889	54.279	1.74e-13	5.85e-12
	664	ENSG00000165171	-0.674616	1.38069	54.258	1.76e-13	5.89e-12
	665	ENSG00000188064	-0.664992	2.29485	54.2017	1.81e-13	6.06e-12
	666	ENSG00000158792	-0.662459	2.68055	54.173	1.84e-13	6.14e-12
	667	ENSG00000254675	-0.702191	0.0935467	54.1535	1.85e-13	6.19e-12
	668	ENSG00000169247	-0.666442	2.01617	54.0542	1.95e-13	6.5e-12
	669	ENSG00000222405	0.849151	-1.82992	53.9806	2.02e-13	6.74e-12
	670	ENSG00000204186	0.656707	6.52445	53.9676	2.04e-13	6.77e-12
	671	ENSG00000260685	-0.706033	0.000555232	53.9368	2.07e-13	6.87e-12
	672	ENSG00000198691	0.732165	-0.501387	53.9209	2.09e-13	6.92e-12
	673	ENSG00000271447	-0.685963	0.6469	53.898	2.11e-13	6.99e-12
	674	ENSG00000103375	-0.707011	-0.0407927	53.8578	2.16e-13	7.12e-12
	675	ENSG00000087074	0.656693	5.33472	53.8283	2.19e-13	7.22e-12
	676	ENSG00000280537	0.746917	-0.776828	53.7155	2.32e-13	7.63e-12
	677	ENSG00000274356	0.679727	1.0887	53.7053	2.33e-13	7.66e-12
	678	ENSG00000279145	0.65873	3.4963	53.6788	2.36e-13	7.76e-12
	679	ENSG00000064651	0.654321	6.49	53.5738	2.49e-13	8.17e-12
	680	ENSG00000141485	-0.661668	2.18203	53.5382	2.54e-13	8.31e-12
	681	ENSG00000230006	-0.843979	-1.93183	53.5208	2.56e-13	8.37e-12
	682	ENSG00000139714	-0.687483	0.434834	53.4888	2.6e-13	8.49e-12
	683	ENSG00000198520	-0.66214	2.12636	53.4856	2.6e-13	8.5e-12
	684	ENSG00000183250	-0.68325	0.576566	53.4636	2.63e-13	8.58e-12
	685	ENSG00000275040	-0.737832	-0.798703	53.459	2.64e-13	8.59e-12
	686	ENSG00000101282	-0.736195	-0.758672	53.4529	2.65e-13	8.6e-12
	687	ENSG00000198010	-0.671235	1.19442	53.3244	2.83e-13	9.17e-12
	688	ENSG00000228653	0.669315	1.58012	53.2996	2.86e-13	9.27e-12
	689	ENSG00000183160	-0.662942	1.77959	53.1872	3.03e-13	9.8e-12
	690	ENSG00000229728	-0.713257	-0.367316	53.1202	3.14e-13	1.01e-11
	691	ENSG00000164675	0.675136	1.02866	52.9688	3.39e-13	1.09e-11
	692	ENSG00000136541	-0.64738	6.30085	52.9304	3.46e-13	1.11e-11
	693	ENSG00000269373	-0.711333	-0.266062	52.9066	3.5e-13	1.12e-11
	694	ENSG00000099622	-0.646409	8.69303	52.8605	3.58e-13	1.15e-11
	695	ENSG00000019995	0.650344	5.25993	52.818	3.66e-13	1.17e-11
	696	ENSG00000177688	0.759981	-1.07383	52.7925	3.71e-13	1.19e-11
	697	ENSG00000272010	-0.660407	1.75546	52.7125	3.86e-13	1.23e-11
	698	ENSG00000276255	-0.732213	-0.807039	52.6994	3.89e-13	1.24e-11
	699	ENSG00000260469	-0.71885	-0.61963	52.6071	4.07e-13	1.3e-11
	700	ENSG00000255237	-0.767893	-1.24795	52.5935	4.1e-13	1.31e-11
	701	ENSG00000234338	0.653095	3.13706	52.5316	4.23e-13	1.34e-11
	702	ENSG00000141497	-0.690355	0.126492	52.5434	4.21e-13	1.34e-11
	703	ENSG00000265206	-0.717461	-0.516885	52.5475	4.2e-13	1.34e-11
	704	ENSG00000259366	0.662665	1.68944	52.5125	4.28e-13	1.35e-11
	705	ENSG00000186907	-0.701012	-0.189578	52.5142	4.27e-13	1.35e-11
	706	ENSG00000163141	0.65672	2.47983	52.4489	4.42e-13	1.39e-11
	707	ENSG00000274956	-0.652061	2.50606	52.3408	4.67e-13	1.47e-11
	708	ENSG00000144115	-0.64872	3.00835	52.2217	4.96e-13	1.56e-11
	709	ENSG00000112667	-0.64763	3.05652	52.1041	5.26e-13	1.65e-11
	710	ENSG00000181773	-0.662026	1.30186	52.0893	5.3e-13	1.66e-11
	711	ENSG00000143196	-0.750434	-1.14923	52.1004	5.27e-13	1.66e-11
	712	ENSG00000148057	-0.645706	3.53623	52.0742	5.34e-13	1.67e-11
	713	ENSG00000282390	0.689358	0.218336	51.9949	5.56e-13	1.74e-11
	714	ENSG00000074410	-0.643544	3.99246	51.9124	5.8e-13	1.81e-11
	715	ENSG00000258010	-0.789575	-1.53522	51.8749	5.92e-13	1.84e-11
	716	ENSG00000260990	-0.858716	-2.07261	51.8408	6.02e-13	1.87e-11
	717	ENSG00000102908	0.643144	6.64332	51.791	6.17e-13	1.92e-11
	718	ENSG00000178385	0.6473	3.22894	51.7098	6.43e-13	2e-11
	719	ENSG00000260084	-0.72562	-0.705042	51.6877	6.51e-13	2.01e-11
	720	ENSG00000197180	-0.665287	0.944874	51.6863	6.51e-13	2.01e-11
	721	ENSG00000125534	-0.639905	5.7068	51.6726	6.56e-13	2.03e-11
	722	ENSG00000107159	-0.641301	3.90785	51.5201	7.09e-13	2.19e-11
	723	ENSG00000273153	-0.711875	-0.540505	51.4525	7.34e-13	2.26e-11
	724	ENSG00000068078	-0.637678	7.27481	51.4172	7.47e-13	2.3e-11
	725	ENSG00000146414	0.641096	5.21217	51.3329	7.8e-13	2.39e-11
	726	ENSG00000116783	-0.656312	1.35139	51.3243	7.83e-13	2.4e-11
	727	ENSG00000177984	-0.712611	-0.583888	51.312	7.88e-13	2.41e-11
	728	ENSG00000185614	-0.656076	1.33735	51.2768	8.02e-13	2.45e-11
	729	ENSG00000082684	-0.675099	0.343721	51.2621	8.08e-13	2.47e-11
	730	ENSG00000225083	-0.733256	-0.95227	51.2522	8.12e-13	2.48e-11
	731	ENSG00000000460	0.6457	2.82984	51.1651	8.49e-13	2.59e-11
	732	ENSG00000110455	-0.6442	2.52016	51.1544	8.54e-13	2.59e-11
	733	ENSG00000186529	-0.694744	-0.295472	51.1614	8.51e-13	2.59e-11
	734	ENSG00000101412	-0.66274	0.896327	51.1191	8.69e-13	2.64e-11
	735	ENSG00000281692	-0.792223	-1.64314	51.0946	8.8e-13	2.67e-11
	736	ENSG00000271941	-0.6569	1.28031	51.0572	8.97e-13	2.72e-11
	737	ENSG00000255503	-0.698824	-0.333521	51.0137	9.17e-13	2.77e-11
	738	ENSG00000148826	-0.638883	3.65774	51.0009	9.23e-13	2.79e-11
	739	ENSG00000170681	0.655797	1.47471	50.9778	9.34e-13	2.82e-11
	740	ENSG00000251259	-0.77883	-1.54008	50.961	9.42e-13	2.84e-11
	741	ENSG00000229847	-0.645108	2.28262	50.9399	9.52e-13	2.86e-11
	742	ENSG00000231999	-0.688311	-0.119821	50.867	9.88e-13	2.97e-11
	743	ENSG00000102128	0.754454	-1.21561	50.8399	1e-12	3.01e-11
	744	ENSG00000162711	-0.680443	0.0511025	50.8282	1.01e-12	3.02e-11
	745	ENSG00000178752	-0.641172	2.65633	50.7837	1.03e-12	3.08e-11
	746	ENSG00000236830	-0.649167	1.656	50.7877	1.03e-12	3.08e-11
	747	ENSG00000125730	-0.634872	4.79424	50.741	1.05e-12	3.14e-11
	748	ENSG00000188873	-0.837438	-2.03758	50.7217	1.06e-12	3.17e-11
	749	ENSG00000196754	-0.715378	-0.701227	50.6852	1.08e-12	3.23e-11
	750	ENSG00000156675	0.643705	2.56349	50.6407	1.11e-12	3.3e-11
	751	ENSG00000166743	0.681662	0.173829	50.547	1.16e-12	3.45e-11
	752	ENSG00000134222	-0.635123	3.96493	50.5424	1.17e-12	3.46e-11
	753	ENSG00000007264	-0.645169	1.83422	50.443	1.23e-12	3.63e-11
	754	ENSG00000180739	-0.642895	2.11959	50.4403	1.23e-12	3.63e-11
	755	ENSG00000184258	0.643608	2.36235	50.4393	1.23e-12	3.63e-11
	756	ENSG00000153446	-0.633704	4.14953	50.391	1.26e-12	3.71e-11
	757	ENSG00000247271	-0.642504	2.07501	50.346	1.29e-12	3.8e-11
	758	ENSG00000123119	-0.636635	3.03675	50.3048	1.32e-12	3.87e-11
	759	ENSG00000173230	0.633476	7.57949	50.2957	1.32e-12	3.88e-11
	760	ENSG00000119946	0.633831	5.8909	50.2589	1.35e-12	3.95e-11
	761	ENSG00000259116	0.688808	-0.170803	50.2469	1.36e-12	3.97e-11
	762	ENSG00000230615	-0.698746	-0.471494	50.2134	1.38e-12	4.03e-11
	763	ENSG00000189410	-0.647711	1.41323	50.1865	1.4e-12	4.08e-11
	764	ENSG00000179528	0.664998	0.685889	50.163	1.41e-12	4.13e-11
	765	ENSG00000128564	-0.647796	1.4474	50.1343	1.44e-12	4.18e-11
	766	ENSG00000278224	-0.732291	-1.05134	50.1032	1.46e-12	4.24e-11
	767	ENSG00000105707	-0.643875	1.75591	50.1012	1.46e-12	4.24e-11
	768	ENSG00000217555	0.698387	-0.415469	50.0489	1.5e-12	4.35e-11
	769	ENSG00000120057	-0.644704	1.60835	50.0127	1.53e-12	4.43e-11
	770	ENSG00000177076	0.645905	1.74124	49.9875	1.55e-12	4.48e-11
	771	ENSG00000237903	-0.763605	-1.39186	49.9839	1.55e-12	4.48e-11
	772	ENSG00000117266	-0.629218	5.43706	49.9364	1.59e-12	4.59e-11
	773	ENSG00000256030	0.694872	-0.306236	49.9302	1.59e-12	4.6e-11
	774	ENSG00000260997	-0.701604	-0.613842	49.9236	1.6e-12	4.61e-11
	775	ENSG00000239519	-0.692981	-0.327071	49.8645	1.65e-12	4.74e-11
	776	ENSG00000185022	0.635559	3.37924	49.8508	1.66e-12	4.77e-11
	777	ENSG00000196972	-0.630369	4.04299	49.846	1.66e-12	4.77e-11
	778	ENSG00000254363	-0.723606	-0.990025	49.8382	1.67e-12	4.79e-11
	779	ENSG00000057593	-0.660926	0.509898	49.7311	1.76e-12	5.05e-11
	780	ENSG00000007171	-0.653196	0.837206	49.7189	1.77e-12	5.07e-11
	781	ENSG00000185504	-0.627668	5.62929	49.72	1.77e-12	5.07e-11
	782	ENSG00000278383	-0.686163	-0.283567	49.7107	1.78e-12	5.08e-11
	783	ENSG00000264107	-0.719768	-0.919942	49.6501	1.84e-12	5.23e-11
	784	ENSG00000276740	-0.771906	-1.56305	49.6279	1.86e-12	5.29e-11
	785	ENSG00000243319	-0.646988	1.29431	49.5992	1.89e-12	5.36e-11
	786	ENSG00000235885	-0.647297	1.14792	49.5761	1.91e-12	5.42e-11
	787	ENSG00000113810	0.633522	3.2461	49.5538	1.93e-12	5.47e-11
	788	ENSG00000232682	0.640847	1.94215	49.543	1.94e-12	5.49e-11
	789	ENSG00000166432	-0.626639	5.20831	49.5092	1.97e-12	5.58e-11
	790	ENSG00000275155	-0.689665	-0.364009	49.4889	1.99e-12	5.63e-11
	791	ENSG00000259706	0.656582	0.800762	49.415	2.07e-12	5.84e-11
	792	ENSG00000263004	-0.734559	-1.19526	49.4015	2.09e-12	5.88e-11
	793	ENSG00000223653	-0.763819	-1.45864	49.3794	2.11e-12	5.93e-11
	794	ENSG00000226715	0.707369	-0.698972	49.3769	2.11e-12	5.93e-11
	795	ENSG00000154898	0.629798	4.0262	49.3037	2.19e-12	6.15e-11
	796	ENSG00000279917	-0.782611	-1.6295	49.303	2.19e-12	6.15e-11
	797	ENSG00000260583	-0.652096	0.750161	49.1818	2.33e-12	6.53e-11
	798	ENSG00000262097	0.761915	-1.39705	49.1395	2.38e-12	6.67e-11
	799	ENSG00000250131	-0.749689	-1.40636	49.1033	2.43e-12	6.78e-11
	800	ENSG00000225724	0.729023	-1.06498	48.9817	2.58e-12	7.21e-11
	801	ENSG00000249258	0.686833	-0.324816	48.9675	2.6e-12	7.25e-11
	802	ENSG00000277203	-0.632526	2.201	48.964	2.61e-12	7.25e-11
	803	ENSG00000257231	-0.832679	-2.09746	48.9505	2.63e-12	7.29e-11
	804	ENSG00000244097	0.73145	-1.09329	48.9507	2.62e-12	7.29e-11
	805	ENSG00000170577	0.766342	-1.49756	48.914	2.67e-12	7.41e-11
	806	ENSG00000177025	-0.666637	0.145626	48.9084	2.68e-12	7.43e-11
	807	ENSG00000070495	0.624816	6.58082	48.9014	2.69e-12	7.44e-11
	808	ENSG00000205890	-0.676595	-0.152926	48.8776	2.72e-12	7.53e-11
	809	ENSG00000103184	-0.624508	3.89694	48.8631	2.74e-12	7.57e-11
	810	ENSG00000273218	-0.656956	0.507537	48.8279	2.79e-12	7.7e-11
	811	ENSG00000189171	-0.628491	2.75075	48.8163	2.81e-12	7.74e-11
	812	ENSG00000069764	0.680677	-0.190024	48.7994	2.84e-12	7.79e-11
	813	ENSG00000141294	0.628232	3.41703	48.7826	2.86e-12	7.85e-11
	814	ENSG00000169562	-0.628277	2.65583	48.7524	2.9e-12	7.96e-11
	815	ENSG00000087250	-0.620497	8.94165	48.7322	2.93e-12	8.04e-11
	816	ENSG00000187527	-0.665395	0.115393	48.7247	2.95e-12	8.06e-11
	817	ENSG00000261716	0.623957	5.82121	48.7134	2.96e-12	8.09e-11
	818	ENSG00000184925	-0.631412	2.165	48.7102	2.97e-12	8.1e-11
	819	ENSG00000272576	-0.642047	1.16685	48.6466	3.07e-12	8.35e-11
	820	ENSG00000128655	-0.664874	0.0960954	48.582	3.17e-12	8.62e-11
	821	ENSG00000110786	-0.625804	2.70358	48.4499	3.39e-12	9.2e-11
	822	ENSG00000089847	-0.624074	3.17045	48.4538	3.38e-12	9.2e-11
	823	ENSG00000124772	-0.623434	3.34583	48.4463	3.39e-12	9.21e-11
	824	ENSG00000224189	-0.63841	1.28736	48.4006	3.47e-12	9.41e-11
	825	ENSG00000110011	-0.620533	4.08018	48.3031	3.65e-12	9.88e-11
	826	ENSG00000145386	0.624314	3.57376	48.253	3.75e-12	1.01e-10
	827	ENSG00000120875	-0.620889	3.67389	48.2455	3.76e-12	1.02e-10
	828	ENSG00000120756	0.628806	2.36577	48.1547	3.94e-12	1.06e-10
	829	ENSG00000091181	0.726481	-1.07073	48.119	4.01e-12	1.08e-10
	830	ENSG00000223764	-0.688886	-0.583739	48.0895	4.07e-12	1.1e-10
	831	ENSG00000270607	-0.645927	0.683822	48.0633	4.13e-12	1.11e-10
	832	ENSG00000138623	0.618938	6.73309	48.004	4.25e-12	1.14e-10
	833	ENSG00000181585	-0.625271	2.32802	47.9506	4.37e-12	1.17e-10
	834	ENSG00000204396	-0.622819	2.62431	47.9408	4.39e-12	1.18e-10
	835	ENSG00000135116	-0.674622	-0.29196	47.8742	4.54e-12	1.22e-10
	836	ENSG00000268751	-0.657441	0.216792	47.8268	4.66e-12	1.24e-10
	837	ENSG00000224812	-0.640313	0.882581	47.813	4.69e-12	1.25e-10
	838	ENSG00000101198	-0.617034	4.23633	47.8113	4.69e-12	1.25e-10
	839	ENSG00000171840	-0.646388	0.586014	47.7948	4.73e-12	1.26e-10
	840	ENSG00000268996	-0.641353	0.78864	47.7752	4.78e-12	1.27e-10
	841	ENSG00000179292	-0.616204	4.59744	47.7726	4.79e-12	1.27e-10
	842	ENSG00000158062	-0.616903	4.09139	47.7531	4.83e-12	1.28e-10
	843	ENSG00000274560	-0.719483	-1.17031	47.7556	4.83e-12	1.28e-10
	844	ENSG00000261592	0.726227	-1.1541	47.7353	4.88e-12	1.29e-10
	845	ENSG00000228113	0.648737	0.627352	47.6976	4.97e-12	1.31e-10
	846	ENSG00000259065	-0.659174	0.042406	47.6974	4.97e-12	1.31e-10
	847	ENSG00000185915	0.628341	2.007	47.6954	4.98e-12	1.31e-10
	848	ENSG00000185477	0.616603	7.51007	47.6763	5.03e-12	1.32e-10
	849	ENSG00000123689	0.631228	1.83119	47.6587	5.07e-12	1.33e-10
	850	ENSG00000228109	-0.618768	3.2745	47.6657	5.05e-12	1.33e-10
	851	ENSG00000105963	-0.616249	4.13372	47.6486	5.1e-12	1.34e-10
	852	ENSG00000178403	-0.641634	0.666054	47.6284	5.15e-12	1.35e-10
	853	ENSG00000103260	-0.613636	6.50386	47.5976	5.23e-12	1.37e-10
	854	ENSG00000230736	0.646703	0.674917	47.5695	5.31e-12	1.39e-10
	855	ENSG00000200170	-0.644885	0.669041	47.4947	5.52e-12	1.44e-10
	856	ENSG00000185760	-0.630725	1.34192	47.4354	5.68e-12	1.48e-10
	857	ENSG00000254997	-0.73435	-1.37639	47.4361	5.68e-12	1.48e-10
	858	ENSG00000282855	0.67652	-0.358466	47.4129	5.75e-12	1.49e-10
	859	ENSG00000235033	-0.640524	0.737559	47.4224	5.72e-12	1.49e-10
	860	ENSG00000117245	-0.67757	-0.421781	47.3453	5.95e-12	1.54e-10
	861	ENSG00000204778	-0.628774	1.45699	47.2755	6.17e-12	1.6e-10
	862	ENSG00000231920	-0.674046	-0.433168	47.2582	6.22e-12	1.61e-10
	863	ENSG00000255423	0.669024	-0.220763	47.2369	6.29e-12	1.62e-10
	864	ENSG00000177311	0.613452	7.26205	47.1877	6.45e-12	1.66e-10
	865	ENSG00000163735	0.657772	0.208627	47.1549	6.56e-12	1.69e-10
	866	ENSG00000254990	0.655881	0.189166	47.1357	6.62e-12	1.7e-10
	867	ENSG00000205309	-0.614981	3.31475	47.1363	6.62e-12	1.7e-10
	868	ENSG00000258959	0.619847	2.76951	47.0921	6.77e-12	1.74e-10
	869	ENSG00000265683	-0.679229	-0.60929	47.0925	6.77e-12	1.74e-10
	870	ENSG00000148123	-0.620103	2.16946	47.0709	6.85e-12	1.75e-10
	871	ENSG00000164692	0.622466	2.2736	47.0554	6.9e-12	1.77e-10
	872	ENSG00000169231	-0.614624	3.16837	47.0172	7.04e-12	1.8e-10
	873	ENSG00000102287	0.636733	1.05257	47.017	7.04e-12	1.8e-10
	874	ENSG00000129538	-0.61139	4.44488	46.9902	7.13e-12	1.82e-10
	875	ENSG00000257702	0.680016	-0.429169	46.9662	7.22e-12	1.84e-10
	876	ENSG00000112981	-0.616843	2.44387	46.8723	7.58e-12	1.93e-10
	877	ENSG00000265688	-0.640579	0.534141	46.8118	7.81e-12	1.99e-10
	878	ENSG00000149743	-0.613167	3.13798	46.7695	7.98e-12	2.03e-10
	879	ENSG00000205978	0.610583	7.65424	46.7612	8.02e-12	2.03e-10
	880	ENSG00000234835	0.747405	-1.48328	46.6429	8.52e-12	2.16e-10
	881	ENSG00000133256	-0.615109	2.52119	46.6263	8.59e-12	2.17e-10
	882	ENSG00000120215	0.644367	0.483143	46.6175	8.63e-12	2.18e-10
	883	ENSG00000119147	-0.616861	2.17602	46.6064	8.68e-12	2.19e-10
	884	ENSG00000169313	-0.620537	1.66257	46.5921	8.74e-12	2.21e-10
	885	ENSG00000184524	-0.606859	7.07786	46.5864	8.77e-12	2.21e-10
	886	ENSG00000274191	-0.671828	-0.426975	46.561	8.88e-12	2.24e-10
	887	ENSG00000178502	0.613097	3.40429	46.5432	8.96e-12	2.25e-10
	888	ENSG00000177464	0.618306	2.43017	46.5268	9.04e-12	2.27e-10
	889	ENSG00000155254	-0.61267	2.84506	46.5147	9.09e-12	2.28e-10
	890	ENSG00000226308	-0.643925	0.343731	46.5089	9.12e-12	2.29e-10
	891	ENSG00000139890	-0.630255	0.923457	46.4877	9.22e-12	2.31e-10
	892	ENSG00000268707	-0.645793	0.315825	46.4755	9.28e-12	2.32e-10
	893	ENSG00000175426	-0.641595	0.447718	46.4685	9.31e-12	2.33e-10
	894	ENSG00000244119	-0.623926	1.35542	46.4243	9.52e-12	2.38e-10
	895	ENSG00000107317	-0.605309	8.98425	46.3885	9.7e-12	2.42e-10
	896	ENSG00000126860	-0.610476	3.17258	46.3782	9.75e-12	2.43e-10
	897	ENSG00000162755	-0.609439	3.39744	46.3561	9.86e-12	2.45e-10
	898	ENSG00000080224	0.613317	3.03201	46.3568	9.86e-12	2.45e-10
	899	ENSG00000261135	-0.70073	-1.04542	46.3273	1e-11	2.48e-10
	900	ENSG00000258643	0.660717	-0.133242	46.2992	1.02e-11	2.52e-10
	901	ENSG00000236914	-0.737975	-1.54866	46.2244	1.05e-11	2.61e-10
	902	ENSG00000132141	-0.634461	0.564754	46.0988	1.12e-11	2.78e-10
	903	ENSG00000066185	-0.637479	0.420226	46.0931	1.13e-11	2.79e-10
	904	ENSG00000272265	-0.74505	-1.58119	46.0594	1.15e-11	2.83e-10
	905	ENSG00000132854	0.643295	0.381641	46.047	1.15e-11	2.85e-10
	906	ENSG00000270996	-0.764744	-1.78714	46.0307	1.16e-11	2.86e-10
	907	ENSG00000005513	-0.604317	5.09976	46.0369	1.16e-11	2.86e-10
	908	ENSG00000073417	-0.606245	3.65675	45.9673	1.2e-11	2.95e-10
	909	ENSG00000271714	-0.64338	0.137861	45.9263	1.23e-11	3.01e-10
	910	ENSG00000149300	0.680113	-0.635675	45.9274	1.23e-11	3.01e-10
	911	ENSG00000179219	-0.719784	-1.26158	45.9233	1.23e-11	3.01e-10
	912	ENSG00000110876	-0.613261	2.02726	45.9033	1.24e-11	3.04e-10
	913	ENSG00000102970	0.764195	-1.67802	45.8595	1.27e-11	3.11e-10
	914	ENSG00000105419	-0.604756	3.90266	45.8354	1.29e-11	3.14e-10
	915	ENSG00000158715	-0.610572	2.40512	45.8239	1.29e-11	3.16e-10
	916	ENSG00000188176	0.685217	-0.705231	45.7872	1.32e-11	3.21e-10
	917	ENSG00000236963	-0.70239	-1.14661	45.773	1.33e-11	3.23e-10
	918	ENSG00000227908	-0.653268	-0.169921	45.7666	1.33e-11	3.24e-10
	919	ENSG00000283020	-0.782483	-1.93226	45.6886	1.39e-11	3.37e-10
	920	ENSG00000166669	-0.612406	1.95706	45.627	1.43e-11	3.47e-10
	921	ENSG00000232311	-0.678817	-0.775493	45.5253	1.51e-11	3.65e-10
	922	ENSG00000163354	-0.618535	1.33202	45.5127	1.52e-11	3.67e-10
	923	ENSG00000109113	-0.601654	4.25474	45.4722	1.55e-11	3.74e-10
	924	ENSG00000258384	0.628459	0.896663	45.4681	1.55e-11	3.75e-10
	925	ENSG00000261710	-0.655754	-0.233091	45.4372	1.58e-11	3.8e-10
	926	ENSG00000146352	0.601514	8.02641	45.4045	1.6e-11	3.86e-10
	927	ENSG00000153902	-0.598741	6.63182	45.3341	1.66e-11	4e-10
	928	ENSG00000187581	0.698448	-1.02433	45.1781	1.8e-11	4.33e-10
	929	ENSG00000269386	-0.649986	-0.169383	45.1536	1.82e-11	4.38e-10
	930	ENSG00000110628	-0.664627	-0.553556	45.0782	1.89e-11	4.54e-10
	931	ENSG00000270547	-0.631958	0.360092	45.0342	1.94e-11	4.64e-10
	932	ENSG00000273142	-0.618961	1.08133	45.03	1.94e-11	4.65e-10
	933	ENSG00000111713	0.641777	0.150152	45.0277	1.94e-11	4.65e-10
	934	ENSG00000267939	-0.648837	-0.198501	44.9118	2.06e-11	4.93e-10
	935	ENSG00000196110	0.60595	2.46482	44.8955	2.08e-11	4.96e-10
	936	ENSG00000135913	0.601616	3.52917	44.872	2.1e-11	5.02e-10
	937	ENSG00000261520	-0.640007	0.0501806	44.8219	2.16e-11	5.14e-10
	938	ENSG00000234176	0.665233	-0.537276	44.8093	2.17e-11	5.17e-10
	939	ENSG00000213073	0.630994	0.479588	44.7516	2.24e-11	5.31e-10
	940	ENSG00000119227	-0.596293	4.44586	44.7243	2.27e-11	5.38e-10
	941	ENSG00000197993	-0.633343	0.283255	44.7259	2.27e-11	5.38e-10
	942	ENSG00000107902	-0.595318	5.38548	44.7199	2.27e-11	5.38e-10
	943	ENSG00000150594	-0.600353	2.8333	44.6918	2.31e-11	5.46e-10
	944	ENSG00000171236	0.708504	-1.20176	44.6304	2.38e-11	5.62e-10
	945	ENSG00000147168	0.673795	-0.650335	44.6299	2.38e-11	5.62e-10
	946	ENSG00000244405	-0.595068	4.83389	44.6119	2.4e-11	5.66e-10
	947	ENSG00000196890	0.600848	3.18502	44.5626	2.46e-11	5.8e-10
	948	ENSG00000160172	-0.638714	-0.0346551	44.5286	2.51e-11	5.9e-10
	949	ENSG00000064201	-0.630876	0.278576	44.5119	2.53e-11	5.94e-10
	950	ENSG00000118007	0.595915	5.28512	44.4253	2.64e-11	6.2e-10
	951	ENSG00000214900	0.616053	1.19859	44.4247	2.64e-11	6.2e-10
	952	ENSG00000251188	-0.613891	1.08885	44.3857	2.7e-11	6.32e-10
	953	ENSG00000138400	-0.608749	1.387	44.3743	2.71e-11	6.34e-10
	954	ENSG00000223813	0.630868	0.307897	44.3744	2.71e-11	6.34e-10
	955	ENSG00000234424	-0.683621	-0.96456	44.354	2.74e-11	6.4e-10
	956	ENSG00000271200	-0.616599	0.933835	44.2937	2.83e-11	6.6e-10
	957	ENSG00000095970	-0.60738	1.50192	44.2904	2.83e-11	6.6e-10
	958	ENSG00000228363	0.628968	0.347389	44.2718	2.86e-11	6.65e-10
	959	ENSG00000268568	-0.60416	1.88592	44.2744	2.85e-11	6.65e-10
	960	ENSG00000197191	-0.641712	-0.125068	44.245	2.9e-11	6.73e-10
	961	ENSG00000154874	0.594768	5.0994	44.2403	2.9e-11	6.74e-10
	962	ENSG00000220694	0.733511	-1.55798	44.2075	2.95e-11	6.85e-10
	963	ENSG00000248866	-0.638846	-0.160377	44.1577	3.03e-11	7.01e-10
	964	ENSG00000140795	-0.651681	-0.454128	44.1604	3.03e-11	7.01e-10
	965	ENSG00000277196	-0.592851	4.18658	44.1375	3.06e-11	7.08e-10
	966	ENSG00000160396	-0.597039	2.69795	44.0863	3.14e-11	7.26e-10
	967	ENSG00000229808	0.647197	-0.182363	44.0554	3.19e-11	7.37e-10
	968	ENSG00000124116	-0.71962	-1.50874	44.0526	3.2e-11	7.37e-10
	969	ENSG00000260487	-0.645413	-0.25099	44.0476	3.2e-11	7.38e-10
	970	ENSG00000039987	0.682945	-0.884479	44.0341	3.23e-11	7.42e-10
	971	ENSG00000270557	-0.606489	1.46866	44.0271	3.24e-11	7.44e-10
	972	ENSG00000148985	-0.594467	3.21283	44.0152	3.26e-11	7.48e-10
	973	ENSG00000105366	-0.614455	0.851823	44.0102	3.27e-11	7.49e-10
	974	ENSG00000089820	-0.59103	4.85241	44.0076	3.27e-11	7.5e-10
	975	ENSG00000232713	0.637151	-0.00460573	44.0001	3.28e-11	7.52e-10
	976	ENSG00000230830	0.632145	0.150886	43.8973	3.46e-11	7.91e-10
	977	ENSG00000272130	-0.692234	-1.17861	43.8957	3.46e-11	7.91e-10
	978	ENSG00000175084	0.701648	-1.19469	43.8575	3.53e-11	8.06e-10
	979	ENSG00000254192	0.672989	-0.834167	43.8292	3.58e-11	8.17e-10
	980	ENSG00000196668	-0.591288	3.87028	43.8206	3.6e-11	8.2e-10
	981	ENSG00000230506	0.684695	-1.01024	43.806	3.63e-11	8.25e-10
	982	ENSG00000184647	-0.635114	-0.000809221	43.8008	3.64e-11	8.26e-10
	983	ENSG00000081148	0.638942	-0.0547151	43.7884	3.66e-11	8.3e-10
	984	ENSG00000266904	-0.597922	2.22402	43.7874	3.66e-11	8.3e-10
	985	ENSG00000259520	-0.65727	-0.622339	43.7779	3.68e-11	8.34e-10
	986	ENSG00000149633	-0.58996	4.38986	43.7583	3.72e-11	8.41e-10
	987	ENSG00000146540	-0.587508	5.5095	43.5749	4.08e-11	9.23e-10
	988	ENSG00000197322	-0.606179	1.09335	43.5067	4.23e-11	9.54e-10
	989	ENSG00000224958	-0.622704	0.255329	43.4573	4.33e-11	9.77e-10
	990	ENSG00000140968	-0.595169	2.21392	43.4392	4.37e-11	9.85e-10
	991	ENSG00000214279	-0.597262	1.92198	43.4368	4.38e-11	9.86e-10
	992	ENSG00000278616	0.6017	1.71309	43.4214	4.41e-11	9.92e-10
	993	ENSG00000260317	-0.603102	1.36977	43.387	4.49e-11	1.01e-09
	994	ENSG00000102359	0.688034	-1.0564	43.3937	4.48e-11	1.01e-09
	995	ENSG00000272509	-0.625843	0.178025	43.3592	4.56e-11	1.02e-09
	996	ENSG00000162645	0.596502	2.43783	43.3115	4.67e-11	1.04e-09
	997	ENSG00000233597	-0.673105	-0.912711	43.3289	4.63e-11	1.04e-09
	998	ENSG00000179388	-0.617042	0.617559	43.3063	4.68e-11	1.05e-09
	999	ENSG00000198931	-0.588141	3.70607	43.3031	4.69e-11	1.05e-09
	1000	ENSG00000173530	0.60275	1.60886	43.2131	4.91e-11	1.09e-09
	1001	ENSG00000279233	0.595995	2.32374	43.2279	4.87e-11	1.09e-09
	1002	ENSG00000260495	-0.59793	1.76964	43.2207	4.89e-11	1.09e-09
	1003	ENSG00000260625	-0.652818	-0.624665	43.1965	4.95e-11	1.1e-09
	1004	ENSG00000145248	-0.69042	-1.25296	43.1748	5.01e-11	1.11e-09
	1005	ENSG00000266903	0.64074	-0.195932	43.1743	5.01e-11	1.11e-09
	1006	ENSG00000277087	-0.691205	-1.21861	43.1815	4.99e-11	1.11e-09
	1007	ENSG00000169908	0.588651	4.27202	43.1558	5.05e-11	1.12e-09
	1008	ENSG00000203279	0.668765	-0.744022	43.1481	5.08e-11	1.12e-09
	1009	ENSG00000260852	0.599681	1.82046	43.1466	5.08e-11	1.12e-09
	1010	ENSG00000273145	-0.698777	-1.34537	43.1227	5.14e-11	1.14e-09
	1011	ENSG00000197992	-0.640979	-0.413597	43.0974	5.21e-11	1.15e-09
	1012	ENSG00000119547	0.589535	3.57381	43.0833	5.25e-11	1.16e-09
	1013	ENSG00000128585	0.585508	6.09555	42.9711	5.56e-11	1.22e-09
	1014	ENSG00000272619	-0.615847	0.424856	42.9512	5.61e-11	1.24e-09
	1015	ENSG00000214688	-0.621845	0.228835	42.9017	5.76e-11	1.27e-09
	1016	ENSG00000088340	-0.595697	1.71919	42.8683	5.86e-11	1.29e-09
	1017	ENSG00000184678	0.583942	5.61275	42.6962	6.39e-11	1.4e-09
	1018	ENSG00000276957	-0.670076	-0.981268	42.6473	6.56e-11	1.44e-09
	1019	ENSG00000272572	-0.636853	-0.381734	42.6163	6.66e-11	1.46e-09
	1020	ENSG00000272824	-0.623506	0.0501807	42.5896	6.75e-11	1.48e-09
	1021	ENSG00000278965	0.639511	-0.254402	42.5867	6.76e-11	1.48e-09
	1022	ENSG00000101400	-0.580041	6.10487	42.5279	6.97e-11	1.52e-09
	1023	ENSG00000228492	0.602561	1.07817	42.5208	6.99e-11	1.53e-09
	1024	ENSG00000232057	0.601287	1.2277	42.4744	7.16e-11	1.56e-09
	1025	ENSG00000149257	0.583698	4.46307	42.4781	7.15e-11	1.56e-09
	1026	ENSG00000261478	-0.663901	-0.880731	42.4427	7.28e-11	1.58e-09
	1027	ENSG00000184313	-0.58949	2.0647	42.4171	7.37e-11	1.6e-09
	1028	ENSG00000186642	-0.585418	2.73045	42.3982	7.45e-11	1.62e-09
	1029	ENSG00000101439	-0.578386	9.03944	42.3727	7.54e-11	1.64e-09
	1030	ENSG00000110057	-0.586789	2.38955	42.352	7.62e-11	1.65e-09
	1031	ENSG00000175063	0.654102	-0.624359	42.2607	7.99e-11	1.73e-09
	1032	ENSG00000163631	-0.682747	-1.23651	42.2524	8.02e-11	1.74e-09
	1033	ENSG00000243697	0.626625	-0.0394319	42.2383	8.08e-11	1.75e-09
	1034	ENSG00000127412	-0.721114	-1.66239	42.2255	8.13e-11	1.76e-09
	1035	ENSG00000003147	-0.578767	4.63366	42.1827	8.31e-11	1.79e-09
	1036	ENSG00000258096	0.808181	-2.23255	42.1802	8.32e-11	1.79e-09
	1037	ENSG00000205704	-0.582858	2.90517	42.1721	8.36e-11	1.8e-09
	1038	ENSG00000125877	-0.581018	3.42006	42.1514	8.45e-11	1.81e-09
	1039	ENSG00000277287	-0.621454	-0.0537977	42.1543	8.43e-11	1.81e-09
	1040	ENSG00000277283	-0.588998	1.85832	42.1438	8.48e-11	1.82e-09
	1041	ENSG00000200013	0.762938	-1.97315	42.0589	8.86e-11	1.9e-09
	1042	ENSG00000166317	-0.628218	-0.243625	42.0237	9.02e-11	1.93e-09
	1043	ENSG00000124920	-0.576994	5.40421	42.0243	9.01e-11	1.93e-09
	1044	ENSG00000186280	-0.609085	0.364264	42.0127	9.07e-11	1.94e-09
	1045	ENSG00000271143	-0.768956	-2.11317	41.9955	9.15e-11	1.95e-09
	1046	ENSG00000100767	-0.579036	3.75161	41.9833	9.21e-11	1.96e-09
	1047	ENSG00000204323	-0.598946	0.976617	41.9927	9.16e-11	1.96e-09
	1048	ENSG00000277351	-0.621557	-0.0106563	41.9645	9.29e-11	1.98e-09
	1049	ENSG00000259262	-0.671001	-1.04877	41.9219	9.5e-11	2.02e-09
	1050	ENSG00000204740	-0.720065	-1.73543	41.8999	9.61e-11	2.04e-09
	1051	ENSG00000163762	0.585141	2.58661	41.8917	9.65e-11	2.05e-09
	1052	ENSG00000232218	0.640132	-0.449557	41.8477	9.87e-11	2.09e-09
	1053	ENSG00000176170	0.619616	0.186968	41.8391	9.91e-11	2.1e-09
	1054	ENSG00000232450	0.592419	1.5198	41.7522	1.04e-10	2.19e-09
	1055	ENSG00000171772	-0.585366	1.90837	41.6836	1.07e-10	2.27e-09
	1056	ENSG00000152503	-0.599727	0.748384	41.6299	1.1e-10	2.33e-09
	1057	ENSG00000150773	0.587138	2.02543	41.6241	1.11e-10	2.33e-09
	1058	ENSG00000105379	-0.578131	3.15611	41.6162	1.11e-10	2.34e-09
	1059	ENSG00000248099	-0.635799	-0.493222	41.4772	1.19e-10	2.51e-09
	1060	ENSG00000163467	0.645422	-0.62637	41.4438	1.21e-10	2.55e-09
	1061	ENSG00000225986	-0.608192	0.30474	41.4338	1.22e-10	2.56e-09
	1062	ENSG00000271320	-0.667718	-1.08875	41.4227	1.23e-10	2.57e-09
	1063	ENSG00000170396	0.576791	4.05692	41.4212	1.23e-10	2.57e-09
	1064	ENSG00000239480	0.613518	0.264684	41.4211	1.23e-10	2.57e-09
	1065	ENSG00000279765	0.597393	0.995867	41.4026	1.24e-10	2.6e-09
	1066	ENSG00000174453	-0.663565	-1.05656	41.3766	1.26e-10	2.63e-09
	1067	ENSG00000259315	-0.705407	-1.57462	41.3785	1.25e-10	2.63e-09
	1068	ENSG00000232931	-0.572463	5.17136	41.3426	1.28e-10	2.67e-09
	1069	ENSG00000165828	-0.681741	-1.32292	41.3362	1.28e-10	2.67e-09
	1070	ENSG00000187902	-0.57356	4.26053	41.3454	1.28e-10	2.67e-09
	1071	ENSG00000272990	-0.581155	2.20589	41.3301	1.29e-10	2.68e-09
	1072	ENSG00000278012	0.579949	2.77453	41.2704	1.33e-10	2.76e-09
	1073	ENSG00000100276	-0.582831	1.92979	41.2696	1.33e-10	2.76e-09
	1074	ENSG00000250479	-0.572725	4.40679	41.2575	1.33e-10	2.77e-09
	1075	ENSG00000265043	-0.653928	-0.936673	41.2455	1.34e-10	2.79e-09
	1076	ENSG00000100211	-0.574103	3.64009	41.2338	1.35e-10	2.8e-09
	1077	ENSG00000131016	0.572791	8.76451	41.2172	1.36e-10	2.82e-09
	1078	ENSG00000249412	0.637378	-0.548664	41.1754	1.39e-10	2.88e-09
	1079	ENSG00000161544	-0.572563	4.01066	41.1542	1.41e-10	2.91e-09
	1080	ENSG00000261096	0.59005	1.27015	41.1392	1.42e-10	2.93e-09
	1081	ENSG00000099860	0.573567	5.04218	41.1363	1.42e-10	2.93e-09
	1082	ENSG00000272808	-0.652339	-0.887023	41.1307	1.42e-10	2.94e-09
	1083	ENSG00000172771	0.577028	3.1933	41.112	1.44e-10	2.96e-09
	1084	ENSG00000275294	-0.710632	-1.70586	41.022	1.51e-10	3.1e-09
	1085	ENSG00000266910	-0.588093	1.19053	41.0082	1.52e-10	3.12e-09
	1086	ENSG00000212663	-0.719722	-1.76575	40.9851	1.53e-10	3.15e-09
	1087	ENSG00000235927	0.633112	-0.43931	40.9801	1.54e-10	3.16e-09
	1088	ENSG00000249242	-0.581055	1.8387	40.9445	1.57e-10	3.21e-09
	1089	ENSG00000262468	-0.603859	0.320445	40.9392	1.57e-10	3.22e-09
	1090	ENSG00000105258	-0.577418	2.34087	40.9303	1.58e-10	3.23e-09
	1091	ENSG00000237945	0.617621	-0.03258	40.9123	1.59e-10	3.25e-09
	1092	ENSG00000237296	0.594459	0.913738	40.8883	1.61e-10	3.29e-09
	1093	ENSG00000130203	-0.568092	9.24632	40.886	1.61e-10	3.29e-09
	1094	ENSG00000117115	-0.568974	5.40703	40.8733	1.62e-10	3.31e-09
	1095	ENSG00000058063	0.571108	5.67598	40.8718	1.63e-10	3.31e-09
	1096	ENSG00000276030	-0.617128	-0.122212	40.8543	1.64e-10	3.34e-09
	1097	ENSG00000272568	-0.585863	1.30375	40.8475	1.65e-10	3.35e-09
	1098	ENSG00000180096	-0.574602	2.70311	40.837	1.65e-10	3.36e-09
	1099	ENSG00000102796	-0.572683	3.0796	40.8036	1.68e-10	3.42e-09
	1100	ENSG00000261707	-0.703636	-1.62666	40.7917	1.69e-10	3.43e-09
	1101	ENSG00000103490	-0.588172	1.06369	40.7464	1.73e-10	3.51e-09
	1102	ENSG00000272541	-0.584044	1.44598	40.7328	1.75e-10	3.53e-09
	1103	ENSG00000103489	-0.567961	5.23846	40.7123	1.76e-10	3.57e-09
	1104	ENSG00000137142	0.592444	0.861005	40.6976	1.78e-10	3.59e-09
	1105	ENSG00000143473	0.570894	4.16044	40.6225	1.85e-10	3.73e-09
	1106	ENSG00000149809	-0.568516	4.21785	40.6141	1.85e-10	3.74e-09
	1107	ENSG00000240915	0.682355	-1.34983	40.6019	1.87e-10	3.76e-09
	1108	ENSG00000162512	-0.566075	7.51463	40.5731	1.89e-10	3.81e-09
	1109	ENSG00000165406	0.568571	6.60373	40.5655	1.9e-10	3.82e-09
	1110	ENSG00000108381	-0.568239	4.13618	40.551	1.92e-10	3.85e-09
	1111	ENSG00000203392	-0.593393	0.700117	40.5261	1.94e-10	3.9e-09
	1112	ENSG00000007952	-0.584875	1.2248	40.5151	1.95e-10	3.91e-09
	1113	ENSG00000110887	-0.56584	6.39232	40.5001	1.97e-10	3.94e-09
	1114	ENSG00000109158	-0.568579	3.70563	40.4958	1.97e-10	3.95e-09
	1115	ENSG00000254651	0.59764	0.531692	40.494	1.97e-10	3.95e-09
	1116	ENSG00000271892	-0.664711	-1.11996	40.4739	1.99e-10	3.98e-09
	1117	ENSG00000255035	0.597935	0.578847	40.4664	2e-10	4e-09
	1118	ENSG00000165972	0.60983	0.0985417	40.45	2.02e-10	4.03e-09
	1119	ENSG00000197921	-0.582054	1.37792	40.4345	2.03e-10	4.05e-09
	1120	ENSG00000242507	0.641061	-0.686102	40.4177	2.05e-10	4.09e-09
	1121	ENSG00000168439	0.567202	7.62557	40.4048	2.06e-10	4.11e-09
	1122	ENSG00000253807	-0.714048	-1.74847	40.3764	2.09e-10	4.17e-09
	1123	ENSG00000144579	-0.565689	5.08518	40.3637	2.11e-10	4.19e-09
	1124	ENSG00000164199	0.567966	5.05672	40.3557	2.12e-10	4.2e-09
	1125	ENSG00000133246	-0.572944	2.37535	40.3383	2.14e-10	4.24e-09
	1126	ENSG00000159723	-0.686547	-1.46269	40.3272	2.15e-10	4.26e-09
	1127	ENSG00000168298	0.581465	1.56768	40.3043	2.17e-10	4.3e-09
	1128	ENSG00000225756	-0.580998	1.36496	40.3008	2.18e-10	4.31e-09
	1129	ENSG00000272374	-0.576737	1.81142	40.2954	2.18e-10	4.32e-09
	1130	ENSG00000246731	-0.57622	1.79314	40.2571	2.23e-10	4.4e-09
	1131	ENSG00000273523	-0.808717	-2.46727	40.2499	2.23e-10	4.41e-09
	1132	ENSG00000230269	-0.613194	-0.226181	40.1892	2.31e-10	4.54e-09
	1133	ENSG00000023839	0.585443	1.16739	40.1766	2.32e-10	4.57e-09
	1134	ENSG00000099849	-0.564897	4.47084	40.1537	2.35e-10	4.62e-09
	1135	ENSG00000130287	-0.563147	5.93243	40.0889	2.43e-10	4.77e-09
	1136	ENSG00000129654	0.584837	1.26464	40.08	2.44e-10	4.79e-09
	1137	ENSG00000125409	-0.58501	0.924047	40.0164	2.52e-10	4.94e-09
	1138	ENSG00000276867	0.597492	0.480168	40.0018	2.54e-10	4.98e-09
	1139	ENSG00000260186	0.571925	2.54076	39.9636	2.59e-10	5.07e-09
	1140	ENSG00000186364	0.568748	3.16853	39.9179	2.65e-10	5.18e-09
	1141	ENSG00000233363	-0.595083	0.417481	39.9171	2.65e-10	5.18e-09
	1142	ENSG00000166439	0.565653	4.16333	39.8865	2.69e-10	5.26e-09
	1143	ENSG00000117407	-0.578105	1.36808	39.8681	2.72e-10	5.3e-09
	1144	ENSG00000267114	-0.591379	0.53548	39.8693	2.72e-10	5.3e-09
	1145	ENSG00000090097	-0.561064	7.60413	39.8627	2.72e-10	5.31e-09
	1146	ENSG00000184058	0.619417	-0.296848	39.8629	2.72e-10	5.31e-09
	1147	ENSG00000233850	-0.680591	-1.46695	39.8522	2.74e-10	5.33e-09
	1148	ENSG00000275401	0.594613	0.497204	39.8511	2.74e-10	5.33e-09
	1149	ENSG00000258378	-0.664597	-1.23074	39.8353	2.76e-10	5.37e-09
	1150	ENSG00000035664	-0.56795	2.59508	39.8231	2.78e-10	5.4e-09
	1151	ENSG00000214226	0.572277	2.25324	39.797	2.82e-10	5.47e-09
	1152	ENSG00000197054	-0.581279	1.02967	39.7574	2.88e-10	5.57e-09
	1153	ENSG00000267534	-0.595173	0.300701	39.7158	2.94e-10	5.69e-09
	1154	ENSG00000204851	-0.561586	4.55716	39.7122	2.94e-10	5.69e-09
	1155	ENSG00000230612	0.581677	1.14001	39.6763	3e-10	5.79e-09
	1156	ENSG00000125122	-0.573045	1.67328	39.6215	3.08e-10	5.95e-09
	1157	ENSG00000264920	-0.57326	1.62352	39.6214	3.08e-10	5.95e-09
	1158	ENSG00000224318	-0.636333	-0.834852	39.5935	3.13e-10	6.02e-09
	1159	ENSG00000271259	-0.670469	-1.34334	39.5944	3.13e-10	6.02e-09
	1160	ENSG00000225614	-0.569246	2.09702	39.5974	3.12e-10	6.02e-09
	1161	ENSG00000108823	-0.566055	2.59284	39.5861	3.14e-10	6.04e-09
	1162	ENSG00000198569	-0.597977	0.157482	39.5449	3.21e-10	6.16e-09
	1163	ENSG00000272914	-0.618275	-0.464588	39.5252	3.24e-10	6.22e-09
	1164	ENSG00000184730	-0.589189	0.506782	39.5204	3.25e-10	6.23e-09
	1165	ENSG00000183662	-0.647998	-1.01653	39.5115	3.26e-10	6.25e-09
	1166	ENSG00000257242	-0.568739	2.03575	39.5089	3.27e-10	6.25e-09
	1167	ENSG00000258708	-0.605451	-0.137653	39.5013	3.28e-10	6.27e-09
	1168	ENSG00000268442	-0.611149	-0.306516	39.4975	3.28e-10	6.28e-09
	1169	ENSG00000271155	0.641691	-0.875043	39.4532	3.36e-10	6.42e-09
	1170	ENSG00000251669	-0.616299	-0.474164	39.4437	3.38e-10	6.44e-09
	1171	ENSG00000249849	-0.585612	0.707096	39.4391	3.38e-10	6.45e-09
	1172	ENSG00000178342	0.599645	0.173007	39.427	3.41e-10	6.49e-09
	1173	ENSG00000101883	-0.571385	1.748	39.4127	3.43e-10	6.53e-09
	1174	ENSG00000279879	-0.718138	-1.92011	39.4079	3.44e-10	6.54e-09
	1175	ENSG00000104879	0.616845	-0.31481	39.3969	3.46e-10	6.57e-09
	1176	ENSG00000250990	0.670756	-1.32383	39.3795	3.49e-10	6.63e-09
	1177	ENSG00000268392	0.63846	-0.861325	39.3749	3.5e-10	6.64e-09
	1178	ENSG00000274341	-0.610207	-0.262035	39.3494	3.54e-10	6.71e-09
[truncated: 8,602 more rows]

## Sheet: S.data 3
Supplementary Data 3: DRPS and DRPC of each compound in nine cancer types.
1. BRCA
	No.	Compound	DRPS	DRPC
	1	molsidomine	0.2721	High
	2	sodium phenylbutyrate	0.2689	High
	3	rofecoxib	0.2678	High
	4	Prestwick674	0.2677	High
	5	norfloxacin	0.2673	High
	6	2deoxyDglucose	0.262	High
	7	aciclovir	0.2597	High
	8	artemisinin	0.2597	High
	9	pyridoxine	0.2553	High
	10	yohimbine	0.2529	High
	11	ivermectin	0.2515	High
	12	verapamil	0.2471	High
	13	tranylcypromine	0.2466	High
	14	monocrotaline	0.246	High
	15	dosulepin	0.2458	High
	16	phenindione	0.2457	High
	17	tomatidine	0.2457	High
	18	scopolamine Noxide	0.2454	High
	19	pentoxifylline	0.2431	High
	20	guanabenz	0.2426	High
	21	tetracaine	0.2424	High
	22	thiocolchicoside	0.2424	High
	23	raubasine	0.2415	High
	24	cytisine	0.2402	High
	25	betonicine	0.2386	High
	26	gefitinib	0.2381	High
	27	hydrastinine	0.2381	High
	28	budesonide	0.238	High
	29	chelidonine	0.2379	High
	30	pindolol	0.2369	High
	31	hydrastine hydrochloride	0.2363	High
	32	piroxicam	0.2363	High
	33	erythromycin	0.2361	High
	34	tetraethylenepentamine	0.236	High
	35	promazine	0.2352	High
	36	ranitidine	0.2349	High
	37	nifenazone	0.2343	High
	38	terfenadine	0.2343	High
	39	gallamine triethiodide	0.2341	High
	40	fluspirilene	0.2336	High
	41	nimesulide	0.2332	High
	42	dihydrostreptomycin	0.2331	High
	43	metacycline	0.2321	High
	44	enoxacin	0.2319	High
	45	metyrapone	0.2319	High
	46	mafenide	0.2318	High
	47	chlorpropamide	0.2314	High
	48	lorglumide	0.231	High
	49	mefexamide	0.231	High
	50	methotrexate	0.231	High
	51	adenosine phosphate	0.2304	High
	52	3nitropropionic acid	0.2304	High
	53	noscapine	0.2294	High
	54	ambroxol	0.229	High
	55	quipazine	0.2286	High
	56	mifepristone	0.2285	High
	57	ganciclovir	0.2283	High
	58	mebeverine	0.2276	High
	59	bromperidol	0.227	High
	60	vanoxerine	0.227	High
	61	octopamine	0.2269	High
	62	lisuride	0.2264	High
	63	ceftazidime	0.2255	High
	64	syrosingopine	0.2255	High
	65	tiratricol	0.2255	High
	66	dacarbazine	0.2254	High
	67	lobelanidine	0.2254	High
	68	sulfamerazine	0.2249	High
	69	chloroquine	0.2247	High
	70	riboflavin	0.2246	High
	71	rolipram	0.2246	High
	72	nisoxetine	0.2244	High
	73	bisacodyl	0.2243	High
	74	midodrine	0.2241	High
	75	3aminobenzamide	0.2241	High
	76	imipenem	0.224	High
	77	dipivefrine	0.2237	High
	78	folic acid	0.2236	High
	79	naloxone	0.223	High
	80	maprotiline	0.2227	High
	81	probucol	0.2225	High
	82	mepenzolate bromide	0.2222	High
	83	sulfasalazine	0.2221	High
	84	liothyronine	0.222	High
	85	diphenylpyraline	0.2219	High
	86	sulfinpyrazone	0.2219	High
	87	3acetylcoumarin	0.2218	High
	88	ornidazole	0.2215	High
	89	pimozide	0.2215	High
	90	prasterone	0.2214	High
	91	alfuzosin	0.2211	High
	92	famotidine	0.2211	High
	93	papaverine	0.2211	High
	94	tetrahydroalstonine	0.221	High
	95	equilin	0.2209	High
	96	iproniazid	0.2208	High
	97	chlorphenamine	0.2207	High
	98	desipramine	0.2204	High
	99	amphotericin B	0.2199	High
	100	florfenicol	0.2199	High
	101	propantheline bromide	0.2199	High
	102	isometheptene	0.2197	High
	103	sparteine	0.2196	High
	104	neomycin	0.219	High
	105	demecarium bromide	0.2189	High
	106	mometasone	0.2189	High
	107	kanamycin	0.2188	High
	108	mianserin	0.2188	High
	109	bephenium hydroxynaphthoate	0.2187	High
	110	bromopride	0.2187	High
	111	hydrocotarnine	0.2187	High
	112	15isoquinolinediol	0.2184	High
	113	debrisoquine	0.2184	High
	114	hemicholinium	0.2184	High
	115	amikacin	0.2182	High
	116	citiolone	0.2179	High
	117	pizotifen	0.2179	High
	118	nomifensine	0.2178	High
	119	cyclizine	0.2177	High
	120	desoxycortone	0.2176	High
	121	dehydrocholic acid	0.2175	High
	122	atropine	0.2171	High
	123	dlalpha tocopherol	0.2171	High
	124	nicardipine	0.217	High
	125	terguride	0.2163	High
	126	aminophenazone	0.216	High
	127	spironolactone	0.216	High
	128	aminocaproic acid	0.2159	High
	129	harmine	0.2159	High
	130	antimycin A	0.2156	High
	131	finasteride	0.2156	High
	132	thioproperazine	0.2156	High
	133	etacrynic acid	0.2155	High
	134	glipizide	0.2155	High
	135	flufenamic acid	0.2154	High
	136	pramocaine	0.2154	High
	137	atropine oxide	0.2153	High
	138	tranexamic acid	0.2152	High
	139	dipyridamole	0.2151	High
	140	proxyphylline	0.2149	High
	141	terbutaline	0.2149	High
	142	practolol	0.2148	High
	143	nizatidine	0.2147	High
	144	harmol	0.2146	High
	145	colecalciferol	0.2145	High
	146	disulfiram	0.2145	High
	147	oxymetazoline	0.2145	High
	148	arecoline	0.2144	High
	149	ceforanide	0.2144	High
	150	nitrendipine	0.2143	High
	151	gemfibrozil	0.2142	High
	152	nicergoline	0.2142	High
	153	altretamine	0.2141	High
	154	hymecromone	0.2141	High
	155	thioperamide	0.2141	High
	156	palmatine	0.214	High
	157	antazoline	0.2139	High
	158	niridazole	0.2135	High
	159	isoniazid	0.213	High
	160	xamoterol	0.2129	High
	161	netilmicin	0.2128	High
	162	Prestwick642	0.2125	High
	163	tubocurarine chloride	0.2125	High
	164	fludroxycortide	0.2123	High
	165	Prestwick682	0.2123	High
	166	ciprofloxacin	0.2121	High
	167	hycanthone	0.2118	High
	168	benzydamine	0.2117	High
	169	nalbuphine	0.2117	High
	170	eldeline	0.2113	High
	171	novobiocin	0.2113	High
	172	solasodine	0.2113	High
	173	melatonin	0.2112	High
	174	pseudopelletierine	0.211	High
	175	10methoxyharmalan	0.2107	High
	176	amodiaquine	0.2107	High
	177	moroxydine	0.2107	High
	178	vidarabine	0.2107	High
	179	zimeldine	0.2107	High
	180	zaprinast	0.2105	High
	181	astemizole	0.2103	High
	182	betamethasone	0.2103	High
	183	chlorhexidine	0.2102	High
	184	gelsemine	0.2102	High
	185	thalidomide	0.2102	High
	186	cotinine	0.2101	High
	187	cinnarizine	0.2099	High
	188	mefloquine	0.2099	High
	189	glimepiride	0.2098	High
	190	pralidoxime	0.2097	High
	191	SC58125	0.2097	High
	192	clorgiline	0.2094	High
	193	piromidic acid	0.2094	High
	194	praziquantel	0.2094	High
	195	berberine	0.2093	High
	196	meticrane	0.2091	High
	197	biotin	0.2087	High
	198	dexamethasone	0.2084	High
	199	heliotrine	0.2084	High
	200	zoxazolamine	0.2083	High
	201	caffeic acid	0.2082	High
	202	omeprazole	0.2082	High
	203	denatonium benzoate	0.208	High
	204	phenylpropanolamine	0.208	High
	205	remoxipride	0.2078	High
	206	seneciphylline	0.2076	High
	207	Prestwick857	0.2075	High
	208	betaxolol	0.2074	High
	209	perphenazine	0.2073	High
	210	profenamine	0.2072	High
	211	amitriptyline	0.2067	High
	212	epiandrosterone	0.2067	High
	213	tolfenamic acid	0.2067	High
	214	cinchonidine	0.2066	High
	215	glycopyrronium bromide	0.2064	High
	216	2aminobenzenesulfonamide	0.2063	High
	217	cyproheptadine	0.2062	High
	218	iobenguane	0.2061	High
	219	paclitaxel	0.2061	High
	220	tetracycline	0.206	High
	221	trihexyphenidyl	0.206	High
	222	pyrazinamide	0.2059	High
	223	alprenolol	0.2058	High
	224	protoveratrine A	0.2057	High
	225	fenspiride	0.2056	High
	226	pronetalol	0.2056	High
	227	naltrexone	0.2055	High
	228	Prestwick920	0.2053	High
	229	isradipine	0.2052	High
	230	etidronic acid	0.205	High
	231	retrorsine	0.205	High
	232	Prestwick972	0.2049	High
	233	tiletamine	0.2049	High
	234	clotrimazole	0.2048	High
	235	16phenyltetranorprostaglandin E2	0.2048	High
	236	bicuculline	0.2047	High
	237	diazoxide	0.2047	High
	238	nitrofural	0.2047	High
	239	buflomedil	0.2046	High
	240	methylprednisolone	0.2046	High
	241	isosorbide	0.2042	High
	242	harmaline	0.2041	High
	243	meptazinol	0.204	High
	244	aconitine	0.2039	High
	245	albendazole	0.2039	High
	246	3hydroxyDLkynurenine	0.2037	High
	247	loxapine	0.2037	High
	248	tobramycin	0.2037	High
	249	pyrantel	0.2036	High
	250	cefsulodin	0.2035	High
	251	oxolinic acid	0.2035	High
	252	Prestwick675	0.2035	High
	253	chlortalidone	0.2033	High
	254	ethambutol	0.2033	High
	255	chloropyramine	0.2032	High
	256	karakoline	0.2032	High
	257	mesoridazine	0.2032	High
	258	bupropion	0.2031	High
	259	sulfachlorpyridazine	0.2031	High
	260	calycanthine	0.203	High
	261	isocorydine	0.2028	High
	262	etifenin	0.2027	High
	263	flucytosine	0.2026	High
	264	loperamide	0.2021	High
	265	mepyramine	0.2018	High
	266	probenecid	0.2017	High
	267	wortmannin	0.2016	High
	268	flumequine	0.2015	High
	269	benzocaine	0.2013	High
	270	ticlopidine	0.2009	High
	271	brinzolamide	0.2008	High
	272	pipemidic acid	0.2008	High
	273	picotamide	0.2007	High
	274	carbimazole	0.2006	High
	275	meclofenamic acid	0.2006	High
	276	Prestwick967	0.2006	High
	277	furosemide	0.2005	High
	278	ioversol	0.2005	High
	279	crotamiton	0.2004	High
	280	tamoxifen	0.2003	High
	281	estrone	0.2001	High
	282	oxybutynin	0.2001	High
	283	sulfathiazole	0.2001	High
	284	tolnaftate	0.2001	High
	285	vitexin	0.2001	High
	286	norcyclobenzaprine	0.1998	High
	287	benzamil	0.1997	High
	288	carbarsone	0.1997	High
	289	ampicillin	0.1996	High
	290	scoulerine	0.1995	High
	291	Trolox C	0.1995	High
	292	tetramisole	0.1994	High
	293	xylometazoline	0.1994	High
	294	clenbuterol	0.1993	High
	295	methapyrilene	0.1993	High
	296	pirenzepine	0.1991	High
	297	clioquinol	0.199	High
	298	meglumine	0.199	High
	299	Lmethionine sulfoximine	0.1988	High
	300	tiaprofenic acid	0.1988	High
	301	carbamazepine	0.1987	High
	302	isoconazole	0.1987	High
	303	imipramine	0.1986	High
	304	salsolidin	0.1985	High
	305	aminohippuric acid	0.1982	High
	306	canavanine	0.1982	High
	307	pentoxyverine	0.1982	High
	308	atenolol	0.1981	High
	309	butyl hydroxybenzoate	0.198	High
	310	idazoxan	0.198	High
	311	racecadotril	0.198	High
	312	triamcinolone	0.1978	High
	313	physostigmine	0.1977	High
	314	rilmenidine	0.1976	High
	315	naftifine	0.1975	High
	316	pirenperone	0.1974	High
	317	cetirizine	0.1973	High
	318	resveratrol	0.1973	High
	319	etofylline	0.1972	High
	320	prazosin	0.1972	High
	321	tribenoside	0.197	High
	322	apomorphine	0.1969	High
	323	ribavirin	0.1967	High
	324	penbutolol	0.1965	High
	325	1616dimethylprostaglandin E2	0.1964	High
	326	cefotaxime	0.1962	High
	327	zidovudine	0.1962	High
	328	trimethobenzamide	0.196	High
	329	adipiodone	0.1958	High
	330	bretylium tosilate	0.1958	High
	331	methyldopa	0.1957	High
	332	doxylamine	0.1956	High
	333	minoxidil	0.1956	High
	334	megestrol	0.1955	High
	335	oxytetracycline	0.1955	High
	336	stachydrine	0.1955	High
	337	6benzylaminopurine	0.1952	High
	338	gibberellic acid	0.1951	High
	339	tolazamide	0.195	High
	340	theophylline	0.1949	High
	341	halcinonide	0.1948	High
	342	mepacrine	0.1946	High
	343	pirlindole	0.1946	High
	344	oxybuprocaine	0.1944	High
	345	tonzonium bromide	0.1944	High
	346	cinchonine	0.1942	High
	347	convolamine	0.1942	High
	348	trichlormethiazide	0.1942	High
	349	cefoperazone	0.1941	High
	350	lumicolchicine	0.194	High
	351	noretynodrel	0.194	High
	352	phensuximide	0.1939	High
	353	canadine	0.1938	High
	354	testosterone	0.1938	High
	355	14chrysenequinone	0.1933	High
	356	eticlopride	0.1933	High
	357	dicycloverine	0.1932	High
	358	triflusal	0.1932	High
	359	benzonatate	0.193	Intermediate
	360	mestranol	0.1928	Intermediate
	361	fluvastatin	0.1927	Intermediate
	362	esculetin	0.1926	Intermediate
	363	carteolol	0.1925	Intermediate
	364	levamisole	0.1925	Intermediate
	365	amiprilose	0.1922	Intermediate
	366	methylbenzethonium chloride	0.1922	Intermediate
	367	trimethylcolchicinic acid	0.1922	Intermediate
	368	bemegride	0.192	Intermediate
	369	benfotiamine	0.192	Intermediate
	370	raloxifene	0.192	Intermediate
	371	amoxapine	0.1919	Intermediate
	372	josamycin	0.1919	Intermediate
	373	NacetylLleucine	0.1918	Intermediate
	374	harpagoside	0.1917	Intermediate
	375	molindone	0.1917	Intermediate
	376	cyclobenzaprine	0.1916	Intermediate
	377	diprophylline	0.1916	Intermediate
	378	flecainide	0.1915	Intermediate
	379	felodipine	0.1914	Intermediate
	380	azathioprine	0.1913	Intermediate
	381	nipecotic acid	0.1911	Intermediate
	382	suprofen	0.1908	Intermediate
	383	benfluorex	0.1907	Intermediate
	384	dihydroergocristine	0.1907	Intermediate
	385	levothyroxine sodium	0.1907	Intermediate
	386	boldine	0.1906	Intermediate
	387	dobutamine	0.1906	Intermediate
	388	scopoletin	0.1903	Intermediate
	389	atropine methonitrate	0.1902	Intermediate
	390	pilocarpine	0.1902	Intermediate
	391	prenylamine	0.1902	Intermediate
	392	cloxacillin	0.1901	Intermediate
	393	pepstatin	0.1901	Intermediate
	394	guanfacine	0.19	Intermediate
	395	lynestrenol	0.1899	Intermediate
	396	paromomycin	0.1898	Intermediate
	397	dorzolamide	0.1897	Intermediate
	398	chlorcyclizine	0.1895	Intermediate
	399	ozagrel	0.1895	Intermediate
	400	metanephrine	0.1894	Intermediate
	401	reserpine	0.1894	Intermediate
	402	fipexide	0.1893	Intermediate
	403	lysergol	0.1893	Intermediate
	404	Chicago Sky Blue 6B	0.189	Intermediate
	405	procyclidine	0.1889	Intermediate
	406	tyloxapol	0.1887	Intermediate
	407	xylazine	0.1886	Intermediate
	408	levobunolol	0.1885	Intermediate
	409	meclozine	0.1884	Intermediate
	410	amoxicillin	0.1883	Intermediate
	411	prednisone	0.1881	Intermediate
	412	trimethadione	0.1881	Intermediate
	413	etodolac	0.188	Intermediate
	414	Prestwick665	0.188	Intermediate
	415	simvastatin	0.188	Intermediate
	416	bacitracin	0.1878	Intermediate
	417	betaescin	0.1877	Intermediate
	418	capsaicin	0.1876	Intermediate
	419	tenoxicam	0.1876	Intermediate
	420	lovastatin	0.1873	Intermediate
	421	tridihexethyl	0.1872	Intermediate
	422	dimenhydrinate	0.1871	Intermediate
	423	primidone	0.187	Intermediate
	424	chlorogenic acid	0.1869	Intermediate
	425	fusidic acid	0.1869	Intermediate
	426	thiamine	0.1869	Intermediate
	427	piracetam	0.1868	Intermediate
	428	sulfanilamide	0.1867	Intermediate
	429	ritodrine	0.1866	Intermediate
	430	tremorine	0.1866	Intermediate
	431	chlorphenesin	0.1865	Intermediate
	432	cisapride	0.1865	Intermediate
	433	ketotifen	0.1865	Intermediate
	434	pregnenolone	0.1865	Intermediate
	435	carbachol	0.1864	Intermediate
	436	hesperetin	0.1864	Intermediate
	437	theobromine	0.1864	Intermediate
	438	naftidrofuryl	0.1862	Intermediate
	439	moxonidine	0.186	Intermediate
	440	acetylsalicylsalicylic acid	0.1859	Intermediate
	441	pempidine	0.1859	Intermediate
	442	propofol	0.1858	Intermediate
	443	flurbiprofen	0.1857	Intermediate
	444	metamizole sodium	0.1857	Intermediate
	445	pyrimethamine	0.1857	Intermediate
	446	dexpropranolol	0.1856	Intermediate
	447	heptaminol	0.1856	Intermediate
	448	viomycin	0.1856	Intermediate
	449	roxithromycin	0.1854	Intermediate
	450	etiocholanolone	0.1853	Intermediate
	451	flunisolide	0.1851	Intermediate
	452	myosmine	0.1851	Intermediate
	453	oxolamine	0.185	Intermediate
	454	tinidazole	0.1849	Intermediate
	455	buspirone	0.1848	Intermediate
	456	coralyne	0.1848	Intermediate
	457	naringenin	0.1846	Intermediate
	458	carisoprodol	0.1845	Intermediate
	459	spiperone	0.1845	Intermediate
	460	cyanocobalamin	0.1844	Intermediate
	461	dimethadione	0.1844	Intermediate
	462	protriptyline	0.1844	Intermediate
	463	6azathymine	0.1842	Intermediate
	464	epirizole	0.1842	Intermediate
	465	flupentixol	0.1842	Intermediate
	466	bromocriptine	0.1841	Intermediate
	467	galantamine	0.1841	Intermediate
	468	propafenone	0.1838	Intermediate
	469	acepromazine	0.1837	Intermediate
	470	eucatropine	0.1837	Intermediate
	471	amiloride	0.1836	Intermediate
	472	amylocaine	0.1836	Intermediate
	473	methylergometrine	0.1835	Intermediate
	474	tetroquinone	0.1835	Intermediate
	475	Nacetylmuramic acid	0.1833	Intermediate
	476	chlormezanone	0.1832	Intermediate
	477	etamivan	0.1831	Intermediate
	478	Ratenolol	0.1831	Intermediate
	479	velnacrine	0.1831	Intermediate
	480	dexibuprofen	0.1829	Intermediate
	481	bacampicillin	0.1828	Intermediate
	482	glycocholic acid	0.1827	Intermediate
	483	hydrochlorothiazide	0.1827	Intermediate
	484	fenoprofen	0.1825	Intermediate
	485	guanethidine	0.1825	Intermediate
	486	ketorolac	0.1825	Intermediate
	487	pentetic acid	0.1825	Intermediate
	488	sulmazole	0.1825	Intermediate
	489	phenazone	0.1824	Intermediate
	490	fluvoxamine	0.1823	Intermediate
	491	piribedil	0.1823	Intermediate
	492	serotonin	0.1823	Intermediate
	493	butacaine	0.1822	Intermediate
	494	ethotoin	0.1822	Intermediate
	495	dinoprost	0.1821	Intermediate
	496	econazole	0.1821	Intermediate
	497	nicotinic acid	0.1821	Intermediate
	498	troglitazone	0.1821	Intermediate
	499	alfadolone	0.182	Intermediate
	500	biperiden	0.182	Intermediate
	501	3acetamidocoumarin	0.1818	Intermediate
	502	articaine	0.1818	Intermediate
	503	triflupromazine	0.1818	Intermediate
	504	Prestwick981	0.1815	Intermediate
	505	trimetazidine	0.1811	Intermediate
	506	zuclopenthixol	0.1811	Intermediate
	507	cefapirin	0.181	Intermediate
	508	Prestwick984	0.181	Intermediate
	509	yohimbic acid	0.181	Intermediate
	510	labetalol	0.1809	Intermediate
	511	mebhydrolin	0.1809	Intermediate
	512	phenacetin	0.1809	Intermediate
	513	11deoxy1616dimethylprostaglandin E2	0.1809	Intermediate
	514	bergenin	0.1807	Intermediate
	515	metampicillin	0.1807	Intermediate
	516	apramycin	0.1804	Intermediate
	517	solanine	0.1803	Intermediate
	518	sulfacetamide	0.1803	Intermediate
	519	45dianilinophthalimide	0.1803	Intermediate
	520	enilconazole	0.1802	Intermediate
	521	droperidol	0.18	Intermediate
	522	gliclazide	0.18	Intermediate
	523	monobenzone	0.18	Intermediate
	524	famprofazone	0.1799	Intermediate
	525	cefixime	0.1798	Intermediate
	526	vancomycin	0.1798	Intermediate
	527	cyclopenthiazide	0.1797	Intermediate
	528	fluphenazine	0.1796	Intermediate
	529	sulfadiazine	0.1796	Intermediate
	530	acenocoumarol	0.1795	Intermediate
	531	vinpocetine	0.1795	Intermediate
	532	amrinone	0.1794	Intermediate
	533	chrysin	0.1793	Intermediate
	534	clofazimine	0.1793	Intermediate
	535	oleandomycin	0.1791	Intermediate
	536	pentamidine	0.179	Intermediate
	537	asiaticoside	0.1789	Intermediate
	538	acetazolamide	0.1787	Intermediate
	539	adrenosterone	0.1787	Intermediate
	540	iohexol	0.1787	Intermediate
	541	lactobionic acid	0.1787	Intermediate
	542	pentetrazol	0.1787	Intermediate
	543	lidocaine	0.1786	Intermediate
	544	Prestwick692	0.1786	Intermediate
	545	4hydroxyphenazone	0.1785	Intermediate
	546	fluticasone	0.1785	Intermediate
	547	pivmecillinam	0.1784	Intermediate
	548	metrizamide	0.1783	Intermediate
	549	alverine	0.1782	Intermediate
	550	disopyramide	0.1782	Intermediate
	551	flucloxacillin	0.1782	Intermediate
	552	amiodarone	0.1781	Intermediate
	553	harman	0.178	Intermediate
	554	hexetidine	0.178	Intermediate
	555	iocetamic acid	0.178	Intermediate
	556	Prestwick685	0.178	Intermediate
	557	acacetin	0.1779	Intermediate
	558	tocainide	0.1779	Intermediate
	559	cefotiam	0.1778	Intermediate
	560	hesperidin	0.1776	Intermediate
	561	hydroxyachillin	0.1776	Intermediate
	562	propranolol	0.1776	Intermediate
	563	hydroxyzine	0.1774	Intermediate
	564	oxybenzone	0.1773	Intermediate
	565	hydroquinine	0.1772	Intermediate
	566	methoxamine	0.1772	Intermediate
	567	bezafibrate	0.1771	Intermediate
	568	laudanosine	0.1771	Intermediate
	569	acemetacin	0.1768	Intermediate
	570	fluoxetine	0.1768	Intermediate
	571	doxepin	0.1767	Intermediate
	572	progesterone	0.1767	Intermediate
	573	ketanserin	0.1765	Intermediate
	574	nordihydroguaiaretic acid	0.1765	Intermediate
	575	rolitetracycline	0.1765	Intermediate
	576	selegiline	0.1765	Intermediate
	577	sulfabenzamide	0.1765	Intermediate
	578	nimodipine	0.1764	Intermediate
	579	brompheniramine	0.1763	Intermediate
	580	Prestwick864	0.1763	Intermediate
	581	rosiglitazone	0.1763	Intermediate
	582	bepridil	0.1762	Intermediate
	583	alfaxalone	0.1761	Intermediate
	584	methanthelinium bromide	0.176	Intermediate
	585	dihydroergotamine	0.1759	Intermediate
	586	diperodon	0.1759	Intermediate
	587	diclofenamide	0.1757	Intermediate
	588	thiethylperazine	0.1757	Intermediate
	589	rescinnamine	0.1756	Intermediate
	590	troleandomycin	0.1756	Intermediate
	591	catechin	0.1755	Intermediate
	592	cefalexin	0.1755	Intermediate
	593	cyclic adenosine monophosphate	0.1754	Intermediate
	594	gliquidone	0.1754	Intermediate
	595	captopril	0.1753	Intermediate
	596	ethionamide	0.1752	Intermediate
	597	minaprine	0.1752	Intermediate
	598	metolazone	0.1751	Intermediate
	599	trapidil	0.1751	Intermediate
	600	azapropazone	0.1749	Intermediate
	601	scopolamine	0.1749	Intermediate
	602	etilefrine	0.1748	Intermediate
	603	isoxicam	0.1748	Intermediate
	604	torasemide	0.1748	Intermediate
	605	cefaclor	0.1746	Intermediate
	606	clopamide	0.1746	Intermediate
	607	edrophonium chloride	0.1746	Intermediate
	608	Spropranolol	0.1743	Intermediate
	609	allantoin	0.1742	Intermediate
	610	picrotoxinin	0.1742	Intermediate
	611	ergocalciferol	0.1741	Intermediate
	612	diltiazem	0.174	Intermediate
	613	azlocillin	0.1738	Intermediate
	614	chlorpromazine	0.1738	Intermediate
	615	diphemanil metilsulfate	0.1738	Intermediate
	616	miconazole	0.1738	Intermediate
	617	spaglumic acid	0.1738	Intermediate
	618	lasalocid	0.1735	Intermediate
	619	arcaine	0.1731	Intermediate
	620	haloperidol	0.1731	Intermediate
	621	tiabendazole	0.1731	Intermediate
	622	clozapine	0.173	Intermediate
	623	ginkgolide A	0.173	Intermediate
	624	quercetin	0.173	Intermediate
	625	bufexamac	0.1729	Intermediate
	626	esculin	0.1729	Intermediate
	627	merbromin	0.1729	Intermediate
	628	metitepine	0.1729	Intermediate
	629	myricetin	0.1727	Intermediate
	630	sulfafurazole	0.1727	Intermediate
	631	nocodazole	0.1726	Intermediate
	632	aztreonam	0.1725	Intermediate
	633	bisoprolol	0.1725	Intermediate
	634	clorsulon	0.1725	Intermediate
	635	deptropine	0.1725	Intermediate
	636	mefenamic acid	0.1725	Intermediate
	637	sulpiride	0.1725	Intermediate
	638	dextromethorphan	0.1724	Intermediate
	639	sulfaphenazole	0.1724	Intermediate
	640	fusaric acid	0.1723	Intermediate
	641	levopropoxyphene	0.1723	Intermediate
	642	todralazine	0.1723	Intermediate
	643	roxarsone	0.172	Intermediate
	644	cloperastine	0.1717	Intermediate
	645	sirolimus	0.1717	Intermediate
	646	guanadrel	0.1716	Intermediate
	647	nifurtimox	0.1715	Intermediate
	648	pipenzolate bromide	0.1714	Intermediate
	649	cyclopentolate	0.1713	Intermediate
	650	dizocilpine	0.1713	Intermediate
	651	moxisylyte	0.1713	Intermediate
	652	alphaestradiol	0.1712	Intermediate
	653	hydroflumethiazide	0.1712	Intermediate
	654	pimethixene	0.1712	Intermediate
	655	betulin	0.1711	Intermediate
	656	parthenolide	0.1711	Intermediate
	657	metronidazole	0.171	Intermediate
	658	homatropine	0.1709	Intermediate
	659	metformin	0.1709	Intermediate
	660	7aminocephalosporanic acid	0.1708	Intermediate
	661	vinburnine	0.1708	Intermediate
	662	dydrogesterone	0.1707	Intermediate
	663	cefadroxil	0.1706	Intermediate
	664	moracizine	0.1705	Intermediate
	665	etoposide	0.1704	Intermediate
	666	oxetacaine	0.1704	Intermediate
	667	pridinol	0.1704	Intermediate
	668	gabexate	0.1703	Intermediate
	669	ursodeoxycholic acid	0.1703	Intermediate
	670	benzthiazide	0.1702	Intermediate
	671	lymecycline	0.1701	Intermediate
	672	orciprenaline	0.1701	Intermediate
	673	androsterone	0.17	Intermediate
	674	lansoprazole	0.1699	Intermediate
	675	naringin	0.1697	Intermediate
	676	prochlorperazine	0.1695	Intermediate
	677	diloxanide	0.1694	Intermediate
	678	aminophylline	0.1692	Intermediate
	679	hexylcaine	0.1692	Intermediate
	680	sulfadimidine	0.1692	Intermediate
	681	difenidol	0.1691	Intermediate
	682	chlorprothixene	0.169	Intermediate
	683	propylthiouracil	0.1689	Intermediate
	684	bethanechol	0.1687	Intermediate
	685	cefazolin	0.1687	Intermediate
	686	SR95531	0.1687	Intermediate
	687	chloramphenicol	0.1686	Intermediate
	688	metrifonate	0.1686	Intermediate
	689	meprylcaine	0.1685	Intermediate
	690	carcinine	0.1683	Intermediate
	691	indoprofen	0.1683	Intermediate
	692	conessine	0.1682	Intermediate
	693	ethoxyquin	0.1679	Intermediate
	694	quinisocaine	0.1679	Intermediate
	695	diflorasone	0.1678	Intermediate
	696	gramine	0.1678	Intermediate
	697	dapsone	0.1676	Intermediate
	698	monorden	0.1676	Intermediate
	699	nilutamide	0.1676	Intermediate
	700	morantel	0.1675	Intermediate
	701	nabumetone	0.1675	Intermediate
	702	metixene	0.1674	Intermediate
	703	iopanoic acid	0.1673	Intermediate
	704	estradiol	0.1672	Intermediate
	705	streptomycin	0.1672	Intermediate
	706	sulfaguanidine	0.1669	Intermediate
	707	rifampicin	0.1667	Intermediate
	708	pheniramine	0.1666	Intermediate
	709	saquinavir	0.1666	Intermediate
	710	isoflupredone	0.1661	Intermediate
	711	isopropamide iodide	0.1661	Intermediate
	712	diflunisal	0.1659	Intermediate
	713	memantine	0.1659	Intermediate
	714	vigabatrin	0.1658	Intermediate
	715	adiphenine	0.1657	Intermediate
	716	cimetidine	0.1657	Intermediate
	717	procainamide	0.1657	Low
	718	hyoscyamine	0.1655	Low
	719	colchicine	0.1654	Low
	720	gabapentin	0.1654	Low
	721	cantharidin	0.1652	Low
	722	demeclocycline	0.1652	Low
	723	etomidate	0.1652	Low
	724	spectinomycin	0.1652	Low
	725	cefotetan	0.1651	Low
	726	nifuroxazide	0.1651	Low
	727	benperidol	0.165	Low
	728	ribostamycin	0.165	Low
	729	risperidone	0.165	Low
	730	decamethonium bromide	0.1649	Low
	731	ethaverine	0.1649	Low
	732	piperlongumine	0.1648	Low
	733	ellipticine	0.1647	Low
	734	idoxuridine	0.1647	Low
	735	trichostatin A	0.1647	Low
	736	tropine	0.1647	Low
	737	colforsin	0.1646	Low
	738	iodixanol	0.1646	Low
	739	sisomicin	0.1645	Low
	740	fursultiamine	0.1644	Low
	741	lincomycin	0.1643	Low
	742	bendroflumethiazide	0.1642	Low
	743	clomipramine	0.1642	Low
	744	fosfosal	0.1642	Low
	745	naphazoline	0.1639	Low
	746	khellin	0.1638	Low
	747	flavoxate	0.1637	Low
	748	procarbazine	0.1636	Low
	749	neostigmine bromide	0.1633	Low
	750	thioguanosine	0.1632	Low
	751	dicloxacillin	0.1631	Low
	752	SR95639A	0.1631	Low
	753	ascorbic acid	0.1629	Low
	754	dexpanthenol	0.1629	Low
	755	tolazoline	0.1629	Low
	756	ethisterone	0.1628	Low
	757	tacrine	0.1627	Low
	758	clonidine	0.1625	Low
	759	sitosterol	0.1624	Low
	760	ciclopirox	0.1623	Low
	761	metergoline	0.1623	Low
	762	beclometasone	0.1621	Low
	763	flumetasone	0.1621	Low
	764	doxazosin	0.162	Low
	765	nafcillin	0.162	Low
	766	colistin	0.1614	Low
	767	monensin	0.1614	Low
	768	epitiostanol	0.1611	Low
	769	Prestwick860	0.161	Low
	770	tretinoin	0.161	Low
	771	ciprofibrate	0.1609	Low
	772	gossypol	0.1609	Low
	773	promethazine	0.1609	Low
	774	bambuterol	0.1605	Low
	775	betazole	0.1605	Low
	776	sulfametoxydiazine	0.1605	Low
	777	thiamazole	0.1604	Low
	778	aminoglutethimide	0.1603	Low
	779	drofenine	0.1603	Low
	780	primaquine	0.1603	Low
	781	pancuronium bromide	0.1602	Low
	782	phthalylsulfathiazole	0.16	Low
	783	clebopride	0.1599	Low
	784	thiamphenicol	0.1598	Low
	785	dropropizine	0.1595	Low
	786	succinylsulfathiazole	0.1595	Low
	787	levodopa	0.1591	Low
	788	ifenprodil	0.159	Low
	789	etofenamate	0.1589	Low
	790	benzathine benzylpenicillin	0.1588	Low
	791	fendiline	0.1588	Low
	792	meclocycline	0.1588	Low
	793	proxymetacaine	0.1587	Low
	794	suloctidil	0.1585	Low
	795	halofantrine	0.1583	Low
	796	paracetamol	0.1583	Low
	797	diphenhydramine	0.1582	Low
	798	pivampicillin	0.1579	Low
	799	nystatin	0.1577	Low
	800	thioridazine	0.1577	Low
	801	amprolium	0.1576	Low
	802	LY294002	0.1576	Low
	803	pargyline	0.1575	Low
	804	cinchocaine	0.1574	Low
	805	dequalinium chloride	0.1574	Low
	806	ipratropium bromide	0.1571	Low
	807	natamycin	0.1571	Low
	808	diethylcarbamazine	0.157	Low
	809	proadifen	0.157	Low
	810	procaine	0.157	Low
	811	bupivacaine	0.1569	Low
	812	tolmetin	0.1569	Low
	813	corticosterone	0.1568	Low
	814	N6methyladenosine	0.1566	Low
	815	trimipramine	0.1565	Low
	816	clomifene	0.1564	Low
	817	levocabastine	0.1564	Low
	818	piperine	0.1563	Low
	819	acetylsalicylic acid	0.1562	Low
	820	epivincamine	0.1558	Low
	821	phenelzine	0.1558	Low
	822	piperacetazine	0.1557	Low
	823	pyrvinium	0.1556	Low
	824	furaltadone	0.1554	Low
	825	zalcitabine	0.1553	Low
	826	etynodiol	0.1552	Low
	827	iopromide	0.1549	Low
	828	norethisterone	0.1549	Low
	829	flunarizine	0.1548	Low
	830	quinpirole	0.1548	Low
	831	zardaverine	0.1548	Low
	832	urapidil	0.1546	Low
	833	cycloserine	0.1545	Low
	834	trazodone	0.1545	Low
	835	atractyloside	0.1544	Low
	836	methyldopate	0.1544	Low
	837	thiostrepton	0.1543	Low
	838	ketoconazole	0.1541	Low
	839	piperidolate	0.1541	Low
	840	ofloxacin	0.154	Low
	841	benzbromarone	0.1537	Low
	842	isocarboxazid	0.1535	Low
	843	loracarbef	0.1535	Low
	844	fulvestrant	0.1534	Low
	845	repaglinide	0.1534	Low
	846	alimemazine	0.1532	Low
	847	oxedrine	0.1532	Low
	848	lithocholic acid	0.1529	Low
	849	puromycin	0.1527	Low
	850	sulfadimethoxine	0.1527	Low
	851	sertaconazole	0.1525	Low
	852	sulconazole	0.1523	Low
	853	ciclosporin	0.1522	Low
	854	nadolol	0.152	Low
	855	kaempferol	0.1518	Low
	856	chloropyrazine	0.1514	Low
	857	oxantel	0.1512	Low
	858	dioxybenzone	0.151	Low
	859	genistein	0.1508	Low
	860	hecogenin	0.1504	Low
	861	nalidixic acid	0.1503	Low
	862	butoconazole	0.1496	Low
	863	calcium folinate	0.1496	Low
	864	terconazole	0.1496	Low
	865	trifluoperazine	0.1496	Low
	866	sulfamethoxypyridazine	0.1495	Low
	867	domperidone	0.1494	Low
	868	Prestwick983	0.1494	Low
	869	valproic acid	0.1492	Low
	870	ondansetron	0.1491	Low
	871	tiapride	0.149	Low
	872	bumetanide	0.1486	Low
	873	felbinac	0.1486	Low
	874	spiramycin	0.1485	Low
	875	cefalonium	0.1484	Low
	876	cortisone	0.1484	Low
	877	indometacin	0.1484	Low
	878	fenoterol	0.1482	Low
	879	cinoxacin	0.1481	Low
	880	proguanil	0.1481	Low
	881	carbenoxolone	0.1479	Low
	882	etamsylate	0.1479	Low
	883	prednisolone	0.1479	Low
	884	enalapril	0.1477	Low
	885	ricinine	0.1477	Low
	886	nifedipine	0.1475	Low
	887	naproxen	0.1472	Low
	888	meropenem	0.1471	Low
	889	atovaquone	0.147	Low
	890	nitrofurantoin	0.147	Low
	891	betulinic acid	0.1468	Low
	892	zomepirac	0.1467	Low
	893	baclofen	0.1465	Low
	894	cefepime	0.1465	Low
	895	oxprenolol	0.1464	Low
	896	metoclopramide	0.1463	Low
	897	ramipril	0.1463	Low
	898	ebselen	0.1457	Low
	899	homochlorcyclizine	0.1456	Low
	900	corbadrine	0.1455	Low
	901	sulindac	0.1455	Low
	902	lisinopril	0.1454	Low
	903	codergocrine mesilate	0.1452	Low
	904	tropicamide	0.1449	Low
	905	cefoxitin	0.1448	Low
	906	perhexiline	0.1445	Low
	907	alphaergocryptine	0.1439	Low
	908	clemastine	0.1439	Low
	909	kinetin	0.1438	Low
	910	sotalol	0.1438	Low
	911	indapamide	0.1437	Low
	912	kawain	0.1436	Low
	913	letrozole	0.1434	Low
	914	proglumide	0.1432	Low
	915	carbinoxamine	0.1431	Low
	916	butirosin	0.143	Low
	917	mephentermine	0.143	Low
	918	isoprenaline	0.1428	Low
	919	luteolin	0.1428	Low
	920	triamterene	0.1427	Low
	921	calcium pantothenate	0.1424	Low
	922	ronidazole	0.1418	Low
	923	ioxaglic acid	0.1417	Low
	924	dyclonine	0.1416	Low
	925	oxyphenbutazone	0.1416	Low
	926	alvespimycin	0.1415	Low
	927	acebutolol	0.1414	Low
	928	prilocaine	0.1412	Low
	929	acetohexamide	0.1408	Low
	930	glafenine	0.1408	Low
	931	chenodeoxycholic acid	0.1403	Low
	932	hydralazine	0.1403	Low
	933	naftopidil	0.1403	Low
	934	talampicillin	0.1403	Low
	935	propoxycaine	0.1402	Low
	936	ethosuximide	0.14	Low
	937	guaifenesin	0.1394	Low
	938	ketoprofen	0.1394	Low
	939	oxamniquine	0.1388	Low
	940	trifluridine	0.1386	Low
	941	nortriptyline	0.1384	Low
	942	flutamide	0.1381	Low
	943	pinacidil	0.1381	Low
	944	geldanamycin	0.1379	Low
	945	telenzepine	0.1367	Low
	946	mephenytoin	0.1365	Low
	947	napelline	0.1364	Low
	948	fludrocortisone	0.1363	Low
	949	tanespimycin	0.1362	Low
	950	menadione	0.1361	Low
	951	ticarcillin	0.1356	Low
	952	alclometasone	0.1352	Low
	953	dantrolene	0.1351	Low
	954	cyproterone	0.135	Low
	955	iopamidol	0.1349	Low
	956	metoprolol	0.1349	Low
	957	fluorometholone	0.1347	Low
	958	minocycline	0.134	Low
	959	securinine	0.1337	Low
	960	amantadine	0.1336	Low
	961	hexamethonium bromide	0.1336	Low
	962	triprolidine	0.1336	Low
	963	cefalotin	0.1332	Low
	964	isotretinoin	0.1331	Low
	965	bucladesine	0.1329	Low
	966	digoxin	0.1329	Low
	967	fenofibrate	0.1329	Low
	968	isoxsuprine	0.1327	Low
	969	niclosamide	0.1323	Low
	970	dicoumarol	0.1322	Low
	971	tracazolate	0.1317	Low
	972	skimmianine	0.1314	Low
	973	betahistine	0.1311	Low
	974	mesalazine	0.1308	Low
	975	furazolidone	0.1296	Low
	976	rimexolone	0.1296	Low
	977	estropipate	0.1291	Low
	978	nefopam	0.1288	Low
	979	sulfamethoxazole	0.1287	Low
	980	mexiletine	0.1271	Low
	981	trioxysalen	0.1267	Low
	982	apigenin	0.1265	Low
	983	piretanide	0.1257	Low
	984	mevalolactone	0.1254	Low
	985	phenazopyridine	0.1247	Low
	986	altizide	0.1245	Low
	987	mephenesin	0.124	Low
	988	vincamine	0.1235	Low
	989	emetine	0.1229	Low
	990	doxycycline	0.122	Low
	991	azaperone	0.1219	Low
	992	methazolamide	0.1217	Low
	993	trimethoprim	0.1216	Low
	994	cephaeline	0.1214	Low
	995	pentolonium	0.1212	Low
	996	fenbendazole	0.1208	Low
	997	phentolamine	0.1208	Low
	998	tolbutamide	0.1204	Low
	999	salbutamol	0.12	Low
	1000	dilazep	0.1199	Low
	1001	anabasine	0.1195	Low
	1002	digitoxigenin	0.1183	Low
	1003	verteporfin	0.1172	Low
	1004	diethylstilbestrol	0.1171	Low
	1005	cefmetazole	0.1167	Low
	1006	niflumic acid	0.1167	Low
	1007	sulfamonomethoxine	0.1167	Low
	1008	fluorocurarine	0.1166	Low
	1009	15delta prostaglandin J2	0.1164	Low
	1010	midecamycin	0.1164	Low
	1011	sulfaquinoxaline	0.1162	Low
	1012	lomefloxacin	0.1146	Low
	1013	griseofulvin	0.1145	Low
	1014	hexestrol	0.1138	Low
	1015	lobeline	0.1136	Low
	1016	leflunomide	0.1134	Low
	1017	fenbufen	0.112	Low
	1018	flunixin	0.1118	Low
	1019	mebendazole	0.1114	Low
	1020	suxibuzone	0.1113	Low
	1021	lanatoside C	0.1112	Low
	1022	orphenadrine	0.1112	Low
	1023	tetryzoline	0.1112	Low
	1024	isoetarine	0.111	Low
	1025	riluzole	0.1108	Low
	1026	benzethonium chloride	0.1105	Low
	1027	clemizole	0.1105	Low
	1028	sulfapyridine	0.1103	Low
	1029	sulfamethizole	0.11	Low
	1030	ouabain	0.1097	Low
	1031	pergolide	0.1095	Low
	1032	alexidine	0.1088	Low
	1033	terazosin	0.1084	Low
	1034	benzylpenicillin	0.1076	Low
	1035	Prestwick689	0.107	Low
	1036	nadide	0.1064	Low
	1037	pheneticillin	0.1059	Low
	1038	azacyclonol	0.1055	Low
	1039	ajmaline	0.1054	Low
	1040	dirithromycin	0.105	Low
	1041	levonorgestrel	0.105	Low
	1042	clidinium bromide	0.104	Low
	1043	cefuroxime	0.1037	Low
	1044	estriol	0.1021	Low
	1045	ampyrone	0.101	Low
	1046	phenformin	0.1008	Low
	1047	digoxigenin	0.1001	Low
	1048	danazol	0.0995	Low
	1049	helveticoside	0.0986	Low
	1050	tetrandrine	0.0977	Low
	1051	delsoline	0.0974	Low
	1052	glibenclamide	0.0957	Low
	1053	ramifenazone	0.0947	Low
	1054	meclofenoxate	0.0913	Low
	1055	abamectin	0.0907	Low
	1056	etanidazole	0.088	Low
	1057	alprostadil	0.087	Low
	1058	chlortetracycline	0.0849	Low
	1059	8azaguanine	0.0847	Low
	1060	cicloheximide	0.0844	Low
	1061	vorinostat	0.0817	Low
	1062	medrysone	0.0783	Low
	1063	proscillaridin	0.0781	Low
	1064	pyrithyldione	0.0774	Low
	1065	streptozocin	0.0772	Low
	1066	propidium iodide	0.0769	Low
	1067	butamben	0.0765	Low
	1068	chlorzoxazone	0.0763	Low
	1069	strophanthidin	0.0747	Low
	1070	lycorine	0.0712	Low
	1071	anisomycin	0.0699	Low
	1072	podophyllotoxin	0.0686	Low
	1073	sanguinarine	0.0626	Low
	1074	latamoxef	0.0618	Low
	1075	clindamycin	0.057	Low
2. CESC
	No.	Compound	DRPS	DRPC
	1	ornidazole	7.009	High
	2	monocrotaline	6.9825	High
	3	2deoxyDglucose	6.9534	High
	4	oxybutynin	6.9313	High
	5	chlorphenesin	6.7695	High
	6	artemisinin	6.764	High
	7	3aminobenzamide	6.7608	High
	8	hydrastine hydrochloride	6.7543	High
	9	harmol	6.7125	High
	10	molsidomine	6.71	High
	11	ranitidine	6.7066	High
	12	acebutolol	6.6685	High
	13	pentoxifylline	6.6561	High
	14	naltrexone	6.6391	High
	15	sulfinpyrazone	6.6319	High
	16	sodium phenylbutyrate	6.6214	High
	17	thiocolchicoside	6.6173	High
	18	syrosingopine	6.6169	High
	19	chloroquine	6.6097	High
	20	tetrahydroalstonine	6.6089	High
	21	quipazine	6.608	High
	22	mafenide	6.5949	High
	23	ampicillin	6.5727	High
	24	lobelanidine	6.5629	High
	25	thiamine	6.5596	High
	26	sulfasalazine	6.5595	High
	27	tetracaine	6.5459	High
	28	harmaline	6.5456	High
	29	3nitropropionic acid	6.5447	High
	30	benzamil	6.5416	High
	31	atropine	6.5389	High
	32	iproniazid	6.5313	High
	33	metampicillin	6.518	High
	34	raubasine	6.5164	High
	35	xylometazoline	6.5046	High
	36	antazoline	6.4948	High
	37	pizotifen	6.4893	High
	38	mesoridazine	6.4858	High
	39	dobutamine	6.458	High
	40	trihexyphenidyl	6.4534	High
	41	gefitinib	6.4518	High
	42	betahistine	6.451	High
	43	idoxuridine	6.4465	High
	44	pheniramine	6.4424	High
	45	naftifine	6.4388	High
	46	SC58125	6.4301	High
	47	cloxacillin	6.428	High
	48	cytisine	6.428	High
	49	iobenguane	6.4173	High
	50	Prestwick972	6.4141	High
	51	pseudopelletierine	6.4075	High
	52	chlorcyclizine	6.3964	High
	53	15isoquinolinediol	6.3838	High
	54	mefexamide	6.3837	High
	55	betamethasone	6.3831	High
	56	yohimbine	6.3827	High
	57	flumequine	6.3708	High
	58	isocorydine	6.3704	High
	59	karakoline	6.3693	High
	60	phenazone	6.3689	High
	61	megestrol	6.3656	High
	62	norfloxacin	6.3645	High
	63	tubocurarine chloride	6.362	High
	64	budesonide	6.3612	High
	65	canavanine	6.361	High
	66	mefloquine	6.3602	High
	67	clioquinol	6.3597	High
	68	aconitine	6.3596	High
	69	betonicine	6.3508	High
	70	cyclizine	6.3496	High
	71	oxymetazoline	6.3496	High
	72	tolfenamic acid	6.3491	High
	73	rofecoxib	6.3469	High
	74	chlorpropamide	6.3434	High
	75	guanethidine	6.343	High
	76	zimeldine	6.3413	High
	77	omeprazole	6.3402	High
	78	cefoperazone	6.339	High
	79	prenylamine	6.3377	High
	80	raloxifene	6.3345	High
	81	tolazoline	6.3291	High
	82	fendiline	6.3263	High
	83	parthenolide	6.326	High
	84	piroxicam	6.3249	High
	85	methotrexate	6.324	High
	86	betaxolol	6.3171	High
	87	convolamine	6.3168	High
	88	dipivefrine	6.3124	High
	89	alverine	6.3111	High
	90	practolol	6.3094	High
	91	ceforanide	6.309	High
	92	oxolinic acid	6.3065	High
	93	khellin	6.3051	High
	94	oxytetracycline	6.3042	High
	95	tiletamine	6.3006	High
	96	phenylpropanolamine	6.2956	High
	97	picotamide	6.2923	High
	98	meclofenamic acid	6.289	High
	99	Prestwick860	6.2878	High
	100	bromperidol	6.2857	High
	101	pyrantel	6.2828	High
	102	trimetazidine	6.2823	High
	103	suprofen	6.2818	High
	104	metronidazole	6.2788	High
	105	dioxybenzone	6.2759	High
	106	carbimazole	6.2746	High
	107	urapidil	6.2746	High
	108	phenindione	6.2675	High
	109	terfenadine	6.267	High
	110	hydroquinine	6.262	High
	111	proxyphylline	6.2615	High
	112	cotinine	6.2614	High
	113	benzydamine	6.2595	High
	114	isradipine	6.2591	High
	115	etodolac	6.259	High
	116	isosorbide	6.259	High
	117	sulfathiazole	6.2579	High
	118	canadine	6.256	High
	119	mianserin	6.2447	High
	120	gliquidone	6.2429	High
	121	ivermectin	6.2428	High
	122	doxylamine	6.2405	High
	123	molindone	6.2403	High
	124	niclosamide	6.2384	High
	125	flufenamic acid	6.2363	High
	126	xamoterol	6.2347	High
	127	dacarbazine	6.2338	High
	128	colchicine	6.2335	High
	129	tranylcypromine	6.2333	High
	130	14chrysenequinone	6.2321	High
	131	chlormezanone	6.2303	High
	132	papaverine	6.229	High
	133	maprotiline	6.2195	High
	134	heliotrine	6.2183	High
	135	nisoxetine	6.2173	High
	136	methylprednisolone	6.2168	High
	137	etiocholanolone	6.2165	High
	138	profenamine	6.2121	High
	139	nicergoline	6.2093	High
	140	ajmaline	6.2089	High
	141	fipexide	6.2058	High
	142	verapamil	6.2034	High
	143	ampyrone	6.2021	High
	144	benzethonium chloride	6.2	High
	145	imipenem	6.1968	High
	146	pramocaine	6.1962	High
	147	epirizole	6.1948	High
	148	trimethobenzamide	6.1939	High
	149	ergocalciferol	6.1902	High
	150	pyridoxine	6.1875	High
	151	levodopa	6.1872	High
	152	demecarium bromide	6.1868	High
	153	thalidomide	6.1857	High
	154	cinchocaine	6.1855	High
	155	triflusal	6.1836	High
	156	ceftazidime	6.1798	High
	157	methapyrilene	6.1785	High
	158	folic acid	6.1783	High
	159	nitrendipine	6.1758	High
	160	lisuride	6.1753	High
	161	stachydrine	6.1714	High
	162	10methoxyharmalan	6.1702	High
	163	denatonium benzoate	6.1693	High
	164	aztreonam	6.1691	High
	165	diphemanil metilsulfate	6.1677	High
	166	tenoxicam	6.1613	High
	167	aminohippuric acid	6.1582	High
	168	fusidic acid	6.1581	High
	169	methazolamide	6.1562	High
	170	dihydroergocristine	6.1542	High
	171	gemfibrozil	6.1521	High
	172	spironolactone	6.1507	High
	173	metyrapone	6.1501	High
	174	furosemide	6.1475	High
	175	albendazole	6.1463	High
	176	noscapine	6.145	High
	177	amrinone	6.1444	High
	178	diphenylpyraline	6.1383	High
	179	lasalocid	6.1357	High
	180	chlorzoxazone	6.1331	High
	181	adrenosterone	6.1256	High
	182	sulfacetamide	6.1254	High
	183	clomipramine	6.1253	High
	184	perphenazine	6.1246	High
	185	fenspiride	6.1245	High
	186	antimycin A	6.1224	High
	187	mepyramine	6.1216	High
	188	ketotifen	6.1214	High
	189	isocarboxazid	6.1207	High
	190	alprenolol	6.1201	High
	191	zidovudine	6.1172	High
	192	Trolox C	6.1167	High
	193	sulfadiazine	6.1163	High
	194	piromidic acid	6.1154	High
	195	pentetic acid	6.1145	High
	196	chrysin	6.1144	High
	197	zuclopenthixol	6.114	High
	198	oxybenzone	6.1139	High
	199	liothyronine	6.1123	High
	200	butoconazole	6.1112	High
	201	dirithromycin	6.1101	High
	202	novobiocin	6.1097	High
	203	cinnarizine	6.1096	High
	204	3acetylcoumarin	6.1092	High
	205	nimesulide	6.108	High
	206	7aminocephalosporanic acid	6.1071	High
	207	pargyline	6.1043	High
	208	acemetacin	6.1041	High
	209	pipemidic acid	6.1031	High
	210	norcyclobenzaprine	6.099	High
	211	chlortalidone	6.0974	High
	212	astemizole	6.0958	High
	213	fluspirilene	6.0958	High
	214	desipramine	6.095	High
	215	resveratrol	6.0937	High
	216	guanabenz	6.0923	High
	217	prednisone	6.0923	High
	218	promazine	6.0877	High
	219	hydrastinine	6.0875	High
	220	catechin	6.0867	High
	221	3hydroxyDLkynurenine	6.0855	High
	222	Prestwick675	6.0845	High
	223	xylazine	6.0838	High
	224	amiloride	6.0792	High
	225	crotamiton	6.0778	High
	226	neomycin	6.0766	High
	227	chelidonine	6.0759	High
	228	meticrane	6.075	High
	229	azathioprine	6.074	High
	230	eldeline	6.0693	High
	231	oxybuprocaine	6.0687	High
	232	bemegride	6.0683	High
	233	pirenzepine	6.0681	High
	234	azapropazone	6.0674	High
	235	pyrazinamide	6.0629	High
	236	amikacin	6.0617	High
	237	thioproperazine	6.0602	High
	238	triflupromazine	6.0567	High
	239	clebopride	6.0536	High
	240	acenocoumarol	6.0516	High
	241	tamoxifen	6.0491	High
	242	calycanthine	6.0452	High
	243	piracetam	6.0403	High
	244	isoniazid	6.0401	High
	245	nomifensine	6.0399	High
	246	berberine	6.0388	High
	247	tetracycline	6.0384	High
	248	merbromin	6.0376	High
	249	alfuzosin	6.0368	High
	250	glipizide	6.0362	High
	251	brinzolamide	6.0358	High
	252	cefalotin	6.0349	High
	253	aminophenazone	6.0344	High
	254	enilconazole	6.0339	High
	255	nortriptyline	6.0331	High
	256	amylocaine	6.0321	High
	257	menadione	6.0311	High
	258	monobenzone	6.0311	High
	259	amprolium	6.0295	High
	260	equilin	6.029	High
	261	methylbenzethonium chloride	6.0285	High
	262	fluvastatin	6.0282	High
	263	troglitazone	6.0261	High
	264	benperidol	6.0221	High
	265	cephaeline	6.0217	High
	266	tetraethylenepentamine	6.0202	High
	267	2aminobenzenesulfonamide	6.0185	High
	268	6azathymine	6.0177	High
	269	succinylsulfathiazole	6.0167	High
	270	cefaclor	6.0165	High
	271	11deoxy1616dimethylprostaglandin E2	6.016	High
	272	4hydroxyphenazone	6.0159	High
	273	benfotiamine	6.0153	High
	274	pentoxyverine	6.0147	High
	275	dosulepin	6.0139	High
	276	heptaminol	6.0127	High
	277	pyrithyldione	6.0125	High
	278	nizatidine	6.0114	High
	279	gramine	6.0092	High
	280	dizocilpine	6.0082	High
	281	terconazole	6.0025	High
	282	promethazine	6.0024	High
	283	retrorsine	6.0004	High
	284	nimodipine	5.9941	High
	285	sulfamerazine	5.9922	High
	286	clenbuterol	5.9903	High
	287	tranexamic acid	5.9903	High
	288	6benzylaminopurine	5.9902	High
	289	enoxacin	5.9898	High
	290	hydrocotarnine	5.9895	High
	291	indoprofen	5.9872	High
	292	scoulerine	5.987	High
	293	vinburnine	5.984	High
	294	phenacetin	5.9839	High
	295	isometheptene	5.9831	High
	296	simvastatin	5.9829	High
	297	metformin	5.9825	High
	298	roxithromycin	5.9825	High
	299	mifepristone	5.979	High
	300	caffeic acid	5.9772	High
	301	mebeverine	5.9765	High
	302	seneciphylline	5.9757	High
	303	lidocaine	5.9756	High
	304	flucloxacillin	5.9735	High
	305	piperidolate	5.9694	High
	306	ketoprofen	5.9672	High
	307	Ratenolol	5.9667	High
	308	doxycycline	5.9647	High
	309	furaltadone	5.9636	High
	310	cinchonidine	5.963	High
	311	atropine methonitrate	5.9628	High
	312	ioversol	5.9628	High
	313	propranolol	5.9625	High
	314	sulfachlorpyridazine	5.96	High
	315	homochlorcyclizine	5.9594	High
	316	sulfametoxydiazine	5.9589	High
	317	chlorphenamine	5.958	High
	318	pivmecillinam	5.9574	High
	319	SR95531	5.957	High
	320	halofantrine	5.9558	High
	321	sparteine	5.9556	High
	322	hemicholinium	5.9538	High
	323	iodixanol	5.9531	High
	324	melatonin	5.9529	High
	325	amoxapine	5.9522	High
	326	betaescin	5.9515	High
	327	carbachol	5.9478	High
	328	metacycline	5.9474	High
	329	oxetacaine	5.9472	High
	330	labetalol	5.9466	High
	331	Chicago Sky Blue 6B	5.9461	High
	332	pancuronium bromide	5.9455	High
	333	sulpiride	5.945	High
	334	amphotericin B	5.9439	High
	335	protoveratrine A	5.9436	High
	336	dequalinium chloride	5.9431	High
	337	carisoprodol	5.9429	High
	338	nilutamide	5.9423	High
	339	fluoxetine	5.9417	High
	340	naringin	5.9415	High
	341	pempidine	5.9396	High
	342	thiamphenicol	5.9391	High
	343	terbutaline	5.9378	High
	344	mometasone	5.9369	High
	345	pirenperone	5.9351	High
	346	iopromide	5.934	High
	347	physostigmine	5.9337	High
	348	quinisocaine	5.9329	High
	349	serotonin	5.9328	High
	350	dimethadione	5.9326	High
	351	spectinomycin	5.9326	High
	352	diprophylline	5.9311	High
	353	harmine	5.9309	High
	354	amiprilose	5.9276	High
	355	sulfadimidine	5.9269	High
	356	debrisoquine	5.9266	High
	357	carbarsone	5.9263	High
	358	phenelzine	5.925	High
	359	myricetin	5.9245	Intermediate
	360	scopoletin	5.9227	Intermediate
	361	protriptyline	5.9225	Intermediate
	362	esculetin	5.9218	Intermediate
	363	tobramycin	5.9213	Intermediate
	364	SR95639A	5.918	Intermediate
	365	scopolamine	5.9171	Intermediate
	366	mepacrine	5.9153	Intermediate
	367	miconazole	5.9146	Intermediate
	368	articaine	5.9145	Intermediate
	369	cetirizine	5.9139	Intermediate
	370	bambuterol	5.9124	Intermediate
	371	hydroxyzine	5.9101	Intermediate
	372	etynodiol	5.9098	Intermediate
	373	nifenazone	5.9086	Intermediate
	374	ethotoin	5.9081	Intermediate
	375	benzocaine	5.9076	Intermediate
	376	iocetamic acid	5.9064	Intermediate
	377	cantharidin	5.9058	Intermediate
	378	tolnaftate	5.9054	Intermediate
	379	tiratricol	5.9033	Intermediate
	380	butyl hydroxybenzoate	5.9016	Intermediate
	381	dipyridamole	5.8959	Intermediate
	382	alfadolone	5.8937	Intermediate
	383	oleandomycin	5.8936	Intermediate
	384	pindolol	5.8926	Intermediate
	385	Prestwick682	5.8926	Intermediate
	386	piperacetazine	5.8924	Intermediate
	387	pilocarpine	5.8916	Intermediate
	388	piperlongumine	5.8907	Intermediate
	389	ribostamycin	5.8887	Intermediate
	390	rolipram	5.8837	Intermediate
	391	penbutolol	5.8824	Intermediate
	392	chenodeoxycholic acid	5.8817	Intermediate
	393	meptazinol	5.8799	Intermediate
	394	minaprine	5.8789	Intermediate
	395	tocainide	5.8778	Intermediate
	396	ellipticine	5.8774	Intermediate
	397	Prestwick864	5.8769	Intermediate
	398	iohexol	5.8768	Intermediate
	399	diclofenamide	5.875	Intermediate
	400	Prestwick981	5.8742	Intermediate
	401	amodiaquine	5.8737	Intermediate
	402	tomatidine	5.8723	Intermediate
	403	ethambutol	5.8698	Intermediate
	404	hexylcaine	5.8695	Intermediate
	405	ethionamide	5.8678	Intermediate
	406	propantheline bromide	5.8663	Intermediate
	407	glibenclamide	5.8648	Intermediate
	408	hydroflumethiazide	5.864	Intermediate
	409	diazoxide	5.8637	Intermediate
	410	famotidine	5.8637	Intermediate
	411	nalbuphine	5.8637	Intermediate
	412	rolitetracycline	5.8627	Intermediate
	413	idazoxan	5.8625	Intermediate
	414	flurbiprofen	5.8616	Intermediate
	415	levamisole	5.8612	Intermediate
	416	tiabendazole	5.8607	Intermediate
	417	theobromine	5.8605	Intermediate
	418	gibberellic acid	5.8574	Intermediate
	419	gliclazide	5.8564	Intermediate
	420	zoxazolamine	5.8562	Intermediate
	421	lorglumide	5.8556	Intermediate
	422	butacaine	5.8555	Intermediate
	423	thioperamide	5.8552	Intermediate
	424	gallamine triethiodide	5.8551	Intermediate
	425	monensin	5.8538	Intermediate
	426	colforsin	5.8521	Intermediate
	427	thioguanosine	5.8509	Intermediate
	428	diflunisal	5.8504	Intermediate
	429	probucol	5.8468	Intermediate
	430	isoxsuprine	5.8464	Intermediate
	431	clorsulon	5.8453	Intermediate
	432	bromopride	5.843	Intermediate
	433	risperidone	5.843	Intermediate
	434	desoxycortone	5.8418	Intermediate
	435	disopyramide	5.84	Intermediate
	436	midodrine	5.8396	Intermediate
	437	viomycin	5.8367	Intermediate
	438	fusaric acid	5.8363	Intermediate
	439	felbinac	5.8362	Intermediate
	440	bacitracin	5.8356	Intermediate
	441	eucatropine	5.8354	Intermediate
	442	spiperone	5.8352	Intermediate
	443	ipratropium bromide	5.8333	Intermediate
	444	nocodazole	5.8325	Intermediate
	445	atenolol	5.8299	Intermediate
	446	naringenin	5.8292	Intermediate
	447	betulin	5.8271	Intermediate
	448	estropipate	5.8266	Intermediate
	449	clopamide	5.8263	Intermediate
	450	sulfaphenazole	5.823	Intermediate
	451	solasodine	5.8193	Intermediate
	452	metrifonate	5.8191	Intermediate
	453	nipecotic acid	5.819	Intermediate
	454	glycopyrronium bromide	5.8187	Intermediate
	455	3acetamidocoumarin	5.8185	Intermediate
	456	etofylline	5.8176	Intermediate
	457	etofenamate	5.8152	Intermediate
	458	dexpanthenol	5.8151	Intermediate
	459	prazosin	5.8151	Intermediate
	460	sulfafurazole	5.8149	Intermediate
	461	cefsulodin	5.8147	Intermediate
	462	josamycin	5.8138	Intermediate
	463	sulfamonomethoxine	5.8126	Intermediate
	464	Prestwick665	5.8116	Intermediate
	465	dydrogesterone	5.8106	Intermediate
	466	dexamethasone	5.8102	Intermediate
	467	isoconazole	5.8101	Intermediate
	468	Prestwick920	5.8101	Intermediate
	469	gelsemine	5.8097	Intermediate
	470	naloxone	5.8076	Intermediate
	471	benzonatate	5.8071	Intermediate
	472	clorgiline	5.8069	Intermediate
	473	beclometasone	5.8065	Intermediate
	474	Prestwick674	5.8049	Intermediate
	475	sulindac	5.8045	Intermediate
	476	prochlorperazine	5.802	Intermediate
	477	haloperidol	5.801	Intermediate
	478	baclofen	5.8	Intermediate
	479	procyclidine	5.7989	Intermediate
	480	hycanthone	5.797	Intermediate
	481	rosiglitazone	5.7966	Intermediate
	482	ribavirin	5.7961	Intermediate
	483	oxolamine	5.7949	Intermediate
	484	bretylium tosilate	5.7947	Intermediate
	485	pyrvinium	5.7945	Intermediate
	486	streptomycin	5.7922	Intermediate
	487	ethosuximide	5.7902	Intermediate
	488	lovastatin	5.7893	Intermediate
	489	ciclopirox	5.7888	Intermediate
	490	atractyloside	5.7875	Intermediate
	491	tonzonium bromide	5.7867	Intermediate
	492	benzthiazide	5.7861	Intermediate
	493	chlorogenic acid	5.7843	Intermediate
	494	racecadotril	5.7835	Intermediate
	495	ursodeoxycholic acid	5.7828	Intermediate
	496	N6methyladenosine	5.7827	Intermediate
	497	metolazone	5.7825	Intermediate
	498	Prestwick642	5.7823	Intermediate
	499	kanamycin	5.7799	Intermediate
	500	adipiodone	5.7796	Intermediate
	501	glimepiride	5.7793	Intermediate
	502	cefotaxime	5.7791	Intermediate
	503	Prestwick692	5.7788	Intermediate
	504	methylergometrine	5.7786	Intermediate
	505	cinchonine	5.7772	Intermediate
	506	wortmannin	5.7763	Intermediate
	507	Prestwick689	5.7762	Intermediate
	508	flucytosine	5.7761	Intermediate
	509	cefadroxil	5.7759	Intermediate
	510	asiaticoside	5.7755	Intermediate
	511	selegiline	5.775	Intermediate
	512	brompheniramine	5.7747	Intermediate
	513	diperodon	5.7739	Intermediate
	514	harman	5.7736	Intermediate
	515	pralidoxime	5.7719	Intermediate
	516	harpagoside	5.7713	Intermediate
	517	vidarabine	5.7709	Intermediate
	518	eticlopride	5.769	Intermediate
	519	nystatin	5.7681	Intermediate
	520	acetazolamide	5.7674	Intermediate
	521	etacrynic acid	5.7665	Intermediate
	522	etomidate	5.766	Intermediate
	523	zaprinast	5.7638	Intermediate
	524	bupropion	5.7632	Intermediate
	525	hexestrol	5.7615	Intermediate
	526	vigabatrin	5.7609	Intermediate
	527	lumicolchicine	5.7598	Intermediate
	528	gossypol	5.7597	Intermediate
	529	aciclovir	5.7592	Intermediate
	530	laudanosine	5.7588	Intermediate
	531	loracarbef	5.7585	Intermediate
	532	nitrofural	5.7567	Intermediate
	533	estrone	5.7564	Intermediate
	534	lisinopril	5.7554	Intermediate
	535	ebselen	5.7548	Intermediate
	536	cefazolin	5.7546	Intermediate
	537	moxonidine	5.7531	Intermediate
	538	dicloxacillin	5.7525	Intermediate
	539	fluphenazine	5.7524	Intermediate
	540	estradiol	5.7517	Intermediate
	541	cyproheptadine	5.749	Intermediate
	542	terguride	5.7485	Intermediate
	543	cimetidine	5.7479	Intermediate
	544	procaine	5.7477	Intermediate
	545	acepromazine	5.7472	Intermediate
	546	cefoxitin	5.747	Intermediate
	547	hydroxyachillin	5.7462	Intermediate
	548	tolmetin	5.7461	Intermediate
	549	clidinium bromide	5.7455	Intermediate
	550	betazole	5.7437	Intermediate
	551	trimethadione	5.7423	Intermediate
	552	captopril	5.7422	Intermediate
	553	loxapine	5.7419	Intermediate
	554	carcinine	5.7418	Intermediate
	555	conessine	5.741	Intermediate
	556	ketanserin	5.7401	Intermediate
	557	flumetasone	5.7394	Intermediate
	558	myosmine	5.7381	Intermediate
	559	norethisterone	5.7353	Intermediate
	560	dexibuprofen	5.7352	Intermediate
	561	levobunolol	5.735	Intermediate
	562	apomorphine	5.734	Intermediate
	563	ambroxol	5.7338	Intermediate
	564	bepridil	5.7335	Intermediate
	565	tolazamide	5.7328	Intermediate
	566	dicycloverine	5.7326	Intermediate
	567	biperiden	5.7325	Intermediate
	568	methyldopa	5.7291	Intermediate
	569	alfaxalone	5.7276	Intermediate
	570	phensuximide	5.7273	Intermediate
	571	pyrimethamine	5.7264	Intermediate
	572	praziquantel	5.726	Intermediate
	573	alclometasone	5.7249	Intermediate
	574	imipramine	5.7232	Intermediate
	575	dihydrostreptomycin	5.7226	Intermediate
	576	thioridazine	5.7214	Intermediate
	577	perhexiline	5.7209	Intermediate
	578	valproic acid	5.7196	Intermediate
	579	16phenyltetranorprostaglandin E2	5.7186	Intermediate
	580	anabasine	5.7182	Intermediate
	581	tinidazole	5.7178	Intermediate
	582	tacrine	5.7165	Intermediate
	583	troleandomycin	5.7163	Intermediate
	584	ganciclovir	5.7161	Intermediate
	585	vitexin	5.7158	Intermediate
	586	pimozide	5.7149	Intermediate
	587	alimemazine	5.714	Intermediate
	588	Prestwick983	5.7133	Intermediate
	589	tyloxapol	5.7129	Intermediate
	590	citiolone	5.7123	Intermediate
	591	digitoxigenin	5.7116	Intermediate
	592	bephenium hydroxynaphthoate	5.7091	Intermediate
	593	iopanoic acid	5.7088	Intermediate
	594	scopolamine Noxide	5.7087	Intermediate
	595	cyclopenthiazide	5.7085	Intermediate
	596	probenecid	5.7085	Intermediate
	597	mepenzolate bromide	5.7063	Intermediate
	598	sulmazole	5.7025	Intermediate
	599	monorden	5.7014	Intermediate
	600	edrophonium chloride	5.7008	Intermediate
	601	altretamine	5.7006	Intermediate
	602	niridazole	5.7002	Intermediate
	603	alphaergocryptine	5.7	Intermediate
	604	naphazoline	5.6984	Intermediate
	605	clindamycin	5.6976	Intermediate
	606	oxprenolol	5.6967	Intermediate
	607	propafenone	5.6946	Intermediate
	608	latamoxef	5.6939	Intermediate
	609	loperamide	5.6914	Intermediate
	610	neostigmine bromide	5.6914	Intermediate
	611	dlalpha tocopherol	5.6903	Intermediate
	612	hydrochlorothiazide	5.69	Intermediate
	613	hexamethonium bromide	5.6897	Intermediate
	614	hexetidine	5.6887	Intermediate
	615	iopamidol	5.688	Intermediate
	616	proxymetacaine	5.6879	Intermediate
	617	methanthelinium bromide	5.6855	Intermediate
	618	diethylcarbamazine	5.6854	Intermediate
	619	mestranol	5.6841	Intermediate
	620	ketoconazole	5.6813	Intermediate
	621	sulconazole	5.6812	Intermediate
	622	epivincamine	5.6811	Intermediate
	623	carbinoxamine	5.6808	Intermediate
	624	decamethonium bromide	5.6773	Intermediate
	625	paracetamol	5.6758	Intermediate
	626	palmatine	5.6752	Intermediate
	627	morantel	5.6743	Intermediate
	628	nabumetone	5.6738	Intermediate
	629	tretinoin	5.6737	Intermediate
	630	ascorbic acid	5.6725	Intermediate
	631	remoxipride	5.6722	Intermediate
	632	pronetalol	5.6721	Intermediate
	633	pepstatin	5.672	Intermediate
	634	indometacin	5.6713	Intermediate
	635	triamcinolone	5.6713	Intermediate
	636	chloramphenicol	5.6696	Intermediate
	637	boldine	5.6693	Intermediate
	638	ginkgolide A	5.6692	Intermediate
	639	etifenin	5.6672	Intermediate
	640	naftopidil	5.6669	Intermediate
	641	homatropine	5.6656	Intermediate
	642	triamterene	5.6648	Intermediate
	643	octopamine	5.6642	Intermediate
	644	oxantel	5.6636	Intermediate
	645	minocycline	5.663	Intermediate
	646	proguanil	5.6604	Intermediate
	647	finasteride	5.6595	Intermediate
	648	ticlopidine	5.6593	Intermediate
	649	diltiazem	5.6591	Intermediate
	650	hymecromone	5.6572	Intermediate
	651	cefapirin	5.6571	Intermediate
	652	mephentermine	5.6571	Intermediate
	653	trichostatin A	5.6563	Intermediate
	654	meclozine	5.6545	Intermediate
	655	reserpine	5.6539	Intermediate
	656	mefenamic acid	5.6522	Intermediate
	657	meglumine	5.6521	Intermediate
	658	picrotoxinin	5.6519	Intermediate
	659	cisapride	5.6503	Intermediate
	660	vinpocetine	5.6487	Intermediate
	661	ciprofloxacin	5.6469	Intermediate
	662	metitepine	5.6455	Intermediate
	663	tremorine	5.6444	Intermediate
	664	metanephrine	5.6438	Intermediate
	665	sulfadimethoxine	5.6434	Intermediate
	666	arcaine	5.6402	Intermediate
	667	mebhydrolin	5.6385	Intermediate
	668	dihydroergotamine	5.6372	Intermediate
	669	riboflavin	5.6359	Intermediate
	670	metixene	5.6357	Intermediate
	671	pirlindole	5.6353	Intermediate
	672	rescinnamine	5.6351	Intermediate
	673	piribedil	5.6326	Intermediate
	674	diloxanide	5.6294	Intermediate
	675	sulfaguanidine	5.629	Intermediate
	676	procarbazine	5.6285	Intermediate
	677	nicardipine	5.628	Intermediate
	678	famprofazone	5.6268	Intermediate
	679	diflorasone	5.6264	Intermediate
	680	benzathine benzylpenicillin	5.6263	Intermediate
	681	econazole	5.6261	Intermediate
	682	chloropyramine	5.625	Intermediate
	683	atropine oxide	5.6237	Intermediate
	684	mephenytoin	5.6234	Intermediate
	685	abamectin	5.6223	Intermediate
	686	niflumic acid	5.6219	Intermediate
	687	adenosine phosphate	5.6203	Intermediate
	688	methoxamine	5.6173	Intermediate
	689	dapsone	5.6159	Intermediate
	690	paromomycin	5.615	Intermediate
	691	trimipramine	5.6095	Intermediate
	692	1616dimethylprostaglandin E2	5.6077	Intermediate
	693	sirolimus	5.607	Intermediate
	694	digoxigenin	5.6052	Intermediate
	695	flunixin	5.6037	Intermediate
	696	riluzole	5.6037	Intermediate
	697	Prestwick967	5.603	Intermediate
	698	bisacodyl	5.6024	Intermediate
	699	bergenin	5.6005	Intermediate
	700	ciclosporin	5.6004	Intermediate
	701	ricinine	5.5989	Intermediate
	702	phthalylsulfathiazole	5.5982	Intermediate
	703	alvespimycin	5.598	Intermediate
	704	pentetrazol	5.5965	Intermediate
	705	cinoxacin	5.5962	Intermediate
	706	clozapine	5.596	Intermediate
	707	tiaprofenic acid	5.5947	Intermediate
	708	fenofibrate	5.5945	Intermediate
	709	Prestwick984	5.5943	Intermediate
	710	nadolol	5.5927	Intermediate
	711	alphaestradiol	5.5908	Intermediate
	712	tetroquinone	5.59	Intermediate
	713	gabapentin	5.587	Intermediate
	714	Lmethionine sulfoximine	5.5869	Intermediate
	715	etamsylate	5.5834	Intermediate
	716	carbamazepine	5.5832	Intermediate
	717	metrizamide	5.5818	Low
	718	salsolidin	5.5814	Low
	719	moxisylyte	5.5805	Low
	720	tiapride	5.5789	Low
	721	butirosin	5.5782	Low
	722	isoflupredone	5.5778	Low
	723	chlortetracycline	5.5762	Low
	724	nifurtimox	5.5745	Low
	725	ethoxyquin	5.5719	Low
	726	netilmicin	5.5704	Low
	727	luteolin	5.5697	Low
	728	arecoline	5.5695	Low
	729	trazodone	5.5651	Low
	730	NacetylLleucine	5.564	Low
	731	domperidone	5.5632	Low
	732	LY294002	5.5629	Low
	733	cyclic adenosine monophosphate	5.5615	Low
	734	ozagrel	5.5611	Low
	735	hydralazine	5.5604	Low
	736	droperidol	5.5586	Low
	737	trifluoperazine	5.5578	Low
	738	yohimbic acid	5.5571	Low
	739	epiandrosterone	5.556	Low
	740	cycloserine	5.5558	Low
	741	cloperastine	5.5541	Low
	742	levopropoxyphene	5.554	Low
	743	dicoumarol	5.5524	Low
	744	orciprenaline	5.5522	Low
	745	dehydrocholic acid	5.5506	Low
	746	acetylsalicylsalicylic acid	5.5504	Low
	747	clemastine	5.5494	Low
	748	phenazopyridine	5.5482	Low
	749	clonidine	5.5471	Low
	750	indapamide	5.5464	Low
	751	diethylstilbestrol	5.5463	Low
	752	etamivan	5.5448	Low
	753	hyoscyamine	5.5443	Low
	754	cefalonium	5.5401	Low
	755	fludroxycortide	5.5396	Low
	756	lobeline	5.5382	Low
	757	trichlormethiazide	5.5372	Low
	758	etoposide	5.5369	Low
	759	halcinonide	5.5365	Low
	760	propoxycaine	5.5358	Low
	761	mevalolactone	5.5349	Low
	762	clotrimazole	5.5344	Low
	763	Prestwick685	5.5343	Low
	764	capsaicin	5.5342	Low
	765	pimethixene	5.5331	Low
	766	alexidine	5.5308	Low
	767	cyproterone	5.5296	Low
	768	colecalciferol	5.5295	Low
	769	nalidixic acid	5.5274	Low
	770	ethaverine	5.5269	Low
	771	epitiostanol	5.5258	Low
	772	natamycin	5.5219	Low
	773	ramipril	5.5216	Low
	774	benfluorex	5.5214	Low
	775	cyclobenzaprine	5.5197	Low
	776	cyclopentolate	5.5191	Low
	777	nadide	5.5191	Low
	778	lynestrenol	5.5189	Low
	779	flunarizine	5.5186	Low
	780	metamizole sodium	5.5186	Low
	781	velnacrine	5.5186	Low
	782	florfenicol	5.5147	Low
	783	leflunomide	5.5096	Low
	784	difenidol	5.5091	Low
	785	allantoin	5.5081	Low
	786	minoxidil	5.5073	Low
	787	nicotinic acid	5.5071	Low
	788	galantamine	5.5069	Low
	789	dimenhydrinate	5.5045	Low
	790	kinetin	5.5033	Low
	791	quercetin	5.503	Low
	792	bromocriptine	5.5015	Low
	793	telenzepine	5.5015	Low
	794	demeclocycline	5.5014	Low
	795	midecamycin	5.5011	Low
	796	amiodarone	5.4992	Low
	797	rilmenidine	5.4982	Low
	798	chlorhexidine	5.4958	Low
	799	corticosterone	5.4957	Low
	800	ritodrine	5.4948	Low
	801	tridihexethyl	5.4944	Low
	802	vincamine	5.4942	Low
	803	pivampicillin	5.4912	Low
	804	triprolidine	5.4907	Low
	805	nordihydroguaiaretic acid	5.4905	Low
	806	cyanocobalamin	5.4897	Low
	807	sertaconazole	5.4867	Low
	808	ticarcillin	5.486	Low
	809	cortisone	5.4859	Low
	810	45dianilinophthalimide	5.4847	Low
	811	buflomedil	5.4845	Low
	812	verteporfin	5.4845	Low
	813	paclitaxel	5.4836	Low
	814	adiphenine	5.4806	Low
	815	dinoprost	5.4799	Low
	816	dyclonine	5.4799	Low
	817	ketorolac	5.4794	Low
	818	15delta prostaglandin J2	5.4747	Low
	819	bezafibrate	5.4719	Low
	820	erythromycin	5.4716	Low
	821	fenoprofen	5.4688	Low
	822	lomefloxacin	5.4685	Low
	823	ronidazole	5.4674	Low
	824	sulfabenzamide	5.4673	Low
	825	aminophylline	5.4636	Low
	826	zardaverine	5.4634	Low
	827	hesperidin	5.457	Low
	828	felodipine	5.4555	Low
	829	lincomycin	5.4538	Low
	830	aminocaproic acid	5.4502	Low
	831	chlorpromazine	5.4475	Low
	832	spaglumic acid	5.4473	Low
	833	fulvestrant	5.4466	Low
	834	proscillaridin	5.445	Low
	835	buspirone	5.4444	Low
	836	clofazimine	5.4443	Low
	837	amoxicillin	5.4421	Low
	838	vanoxerine	5.4398	Low
	839	torasemide	5.4395	Low
	840	acetohexamide	5.437	Low
	841	estriol	5.4337	Low
	842	oxamniquine	5.4331	Low
	843	calcium pantothenate	5.433	Low
	844	naftidrofuryl	5.4326	Low
	845	chloropyrazine	5.4302	Low
	846	acacetin	5.4287	Low
	847	primaquine	5.4283	Low
	848	meclocycline	5.4275	Low
	849	pheneticillin	5.4274	Low
	850	lansoprazole	5.4257	Low
	851	levonorgestrel	5.4233	Low
	852	trimethylcolchicinic acid	5.422	Low
	853	colistin	5.4197	Low
	854	emetine	5.4193	Low
	855	lactobionic acid	5.4179	Low
	856	hesperetin	5.4171	Low
	857	ondansetron	5.4157	Low
	858	cefotiam	5.4135	Low
	859	Nacetylmuramic acid	5.4113	Low
	860	acetylsalicylic acid	5.4111	Low
	861	lanatoside C	5.4096	Low
	862	moroxydine	5.4085	Low
	863	rifampicin	5.4076	Low
	864	enalapril	5.4052	Low
	865	trapidil	5.4043	Low
	866	delsoline	5.4039	Low
	867	lymecycline	5.4025	Low
	868	tetramisole	5.401	Low
	869	doxazosin	5.3975	Low
	870	prasterone	5.3972	Low
	871	piperine	5.3965	Low
	872	flunisolide	5.3959	Low
	873	bacampicillin	5.3954	Low
	874	flavoxate	5.3942	Low
	875	guanadrel	5.3941	Low
	876	sulfamethizole	5.3941	Low
	877	letrozole	5.3939	Low
	878	tanespimycin	5.3935	Low
	879	bufexamac	5.3933	Low
	880	bicuculline	5.3907	Low
	881	carbenoxolone	5.3895	Low
	882	metergoline	5.3876	Low
	883	anisomycin	5.3865	Low
	884	oxedrine	5.3847	Low
	885	tropine	5.3844	Low
	886	sotalol	5.3828	Low
	887	ioxaglic acid	5.3811	Low
	888	gabexate	5.3807	Low
	889	bumetanide	5.3747	Low
	890	calcium folinate	5.371	Low
	891	quinpirole	5.368	Low
	892	lysergol	5.3651	Low
	893	piretanide	5.3651	Low
	894	pipenzolate bromide	5.3643	Low
	895	bisoprolol	5.3637	Low
	896	testosterone	5.3623	Low
	897	atovaquone	5.3622	Low
	898	guanfacine	5.3613	Low
	899	sulfapyridine	5.3587	Low
	900	androsterone	5.3586	Low
	901	disulfiram	5.3586	Low
	902	flecainide	5.3568	Low
	903	trifluridine	5.3558	Low
	904	cefepime	5.3554	Low
	905	isoetarine	5.3551	Low
	906	diphenhydramine	5.3548	Low
	907	noretynodrel	5.3546	Low
	908	orphenadrine	5.3536	Low
	909	coralyne	5.3432	Low
	910	sisomicin	5.341	Low
	911	progesterone	5.3405	Low
	912	propylthiouracil	5.3404	Low
	913	sulfaquinoxaline	5.3384	Low
	914	procainamide	5.3355	Low
	915	codergocrine mesilate	5.3354	Low
	916	repaglinide	5.333	Low
	917	memantine	5.3323	Low
	918	roxarsone	5.3278	Low
	919	pridinol	5.3275	Low
	920	lycorine	5.3262	Low
[truncated: 7,694 more rows]

## Sheet: S.data 4
Supplementary Data 4: DRPS of each compound in multi-layer omics data (RNA-seq, Microarray and Proteome)
1. DRPS/C (RNA-Seq, Microarray, Proteomic)
	No.	Compound	DRPS (RNA-seq)	DRPC (RNA-seq)	DRPS (Microarray)	DRPC (Microarray)	DRPS (Proteomic)	DRPC (Proteomic)
	1	bupivacaine	0.0162433	High	1.15644	High	0.0236134	High
	2	cortisone	0.0141411	High	1.14368	High	0.030165	High
	3	celastrol	0.0222081	High	1.11375	High	0.0163096	Intermediate
	4	telenzepine	0.0190541	High	1.14822	High	0.0132991	Intermediate
	5	torasemide	0.0184604	High	1.13102	High	0.00862825	Intermediate
	6	mefloquine	0.0182672	High	1.14122	High	0.0125135	Intermediate
	7	dienestrol	0.0179539	High	1.16953	High	0.0162799	Intermediate
	8	isopropamide iodide	0.0160396	High	1.13357	High	0.0184687	Intermediate
	9	vanoxerine	0.0154974	High	1.14737	High	0.00913295	Intermediate
	10	fosfosal	0.015312	High	1.11941	High	0.00861393	Intermediate
	11	bergenin	0.0146363	High	1.1792	High	0.00961647	Intermediate
	12	wortmannin	0.0138406	High	1.12224	High	0.0115347	Intermediate
	13	flunarizine	0.0201043	High	1.11454	High	-0.0044403	Low
	14	betazole	0.0181126	High	1.12751	High	0.00745344	Low
	15	iopamidol	0.016299	High	1.15248	High	0.00378841	Low
	16	cantharidin	0.016287	High	1.22428	High	-0.00089719	Low
	17	orphenadrine	0.0161502	High	1.15631	High	0.00578419	Low
	18	mecamylamine	0.0160431	High	1.15354	High	-0.0112705	Low
	19	gliclazide	0.0158282	High	1.12592	High	0.00782784	Low
	20	scoulerine	0.0157514	High	1.15019	High	-0.00841214	Low
	21	flunixin	0.0153521	High	1.13737	High	0.00671947	Low
	22	rimexolone	0.0152461	High	1.21039	High	-0.00269963	Low
	23	loracarbef	0.0149149	High	1.11855	High	0.00642839	Low
	24	roxarsone	0.0149025	High	1.11617	High	0.00394697	Low
	25	amylocaine	0.0147282	High	1.17751	High	0.00640602	Low
	26	cyproterone	0.014633	High	1.12521	High	0.00564297	Low
	27	mometasone	0.014544	High	1.22319	High	0.00737934	Low
	28	isoetarine	0.0143438	High	1.12304	High	0.00531767	Low
	29	phensuximide	0.0141936	High	1.12322	High	0.0046249	Low
	30	mepyramine	0.0140519	High	1.13521	High	0.00100069	Low
	31	nizatidine	0.0140063	High	1.19261	High	-0.00279274	Low
	32	repaglinide	0.0243118	High	1.08812	Intermediate	0.027222	High
	33	vinblastine	0.022906	High	1.04896	Intermediate	0.0228645	High
	34	latamoxef	0.0227756	High	1.10022	Intermediate	0.0247587	High
	35	SC560	0.0222413	High	1.08238	Intermediate	0.0316701	High
	36	quinidine	0.0210457	High	1.06988	Intermediate	0.0313422	High
	37	tocainide	0.0206075	High	1.04193	Intermediate	0.0214619	High
	38	sulfaguanidine	0.0204148	High	1.06684	Intermediate	0.0282309	High
	39	cloperastine	0.0154975	High	1.05105	Intermediate	0.0250722	High
	40	paclitaxel	0.0154655	High	1.08646	Intermediate	0.0255744	High
	41	milrinone	0.0139955	High	1.07568	Intermediate	0.0260117	High
	42	parthenolide	0.0332684	High	1.03536	Intermediate	0.00935173	Intermediate
	43	verteporfin	0.0283754	High	1.05427	Intermediate	0.00841701	Intermediate
	44	clopamide	0.0239323	High	1.10055	Intermediate	0.0158081	Intermediate
	45	rifabutin	0.0220693	High	1.0721	Intermediate	0.00882592	Intermediate
	46	terazosin	0.0208265	High	1.101	Intermediate	0.0149204	Intermediate
	47	securinine	0.0197366	High	1.05981	Intermediate	0.0151403	Intermediate
	48	amodiaquine	0.0190144	High	1.06907	Intermediate	0.0131301	Intermediate
	49	streptozocin	0.018744	High	1.07477	Intermediate	0.0194245	Intermediate
	50	acetazolamide	0.0184079	High	1.10526	Intermediate	0.0153412	Intermediate
	51	alvespimycin	0.0182168	High	1.08083	Intermediate	0.0123804	Intermediate
	52	flavoxate	0.0181585	High	1.10451	Intermediate	0.0103191	Intermediate
	53	risperidone	0.0176575	High	1.06503	Intermediate	0.0183399	Intermediate
	54	isoflupredone	0.0173638	High	1.08939	Intermediate	0.0111711	Intermediate
	55	Spropranolol	0.0171908	High	1.04191	Intermediate	0.0138681	Intermediate
	56	geldanamycin	0.0170039	High	1.05728	Intermediate	0.00919046	Intermediate
	57	prednicarbate	0.0169482	High	1.07495	Intermediate	0.0135455	Intermediate
	58	tenoxicam	0.0168659	High	1.09358	Intermediate	0.00998468	Intermediate
	59	rilmenidine	0.0165071	High	1.06683	Intermediate	0.0181395	Intermediate
	60	letrozole	0.0164081	High	1.06735	Intermediate	0.0118211	Intermediate
	61	oxedrine	0.0160147	High	1.0621	Intermediate	0.00989932	Intermediate
	62	dropropizine	0.016011	High	1.11056	Intermediate	0.00847703	Intermediate
	63	ursolic acid	0.015382	High	1.0464	Intermediate	0.0102389	Intermediate
	64	amrinone	0.0152583	High	1.08082	Intermediate	0.0166194	Intermediate
	65	dirithromycin	0.0151508	High	1.08842	Intermediate	0.02037	Intermediate
	66	Prestwick967	0.0149437	High	1.10668	Intermediate	0.0179574	Intermediate
	67	proguanil	0.0147818	High	1.03544	Intermediate	0.0112578	Intermediate
	68	ifenprodil	0.0145181	High	1.09696	Intermediate	0.00801369	Intermediate
	69	tretinoin	0.0144958	High	1.10515	Intermediate	0.0112255	Intermediate
	70	triamterene	0.0142433	High	1.04842	Intermediate	0.0152948	Intermediate
	71	sulfaphenazole	0.014169	High	1.06409	Intermediate	0.0148312	Intermediate
	72	harmalol	0.0141037	High	1.08889	Intermediate	0.0179658	Intermediate
	73	clindamycin	0.0139981	High	1.0416	Intermediate	0.0182966	Intermediate
	74	menadione	0.0287694	High	1.06213	Intermediate	0.00719326	Low
	75	lisinopril	0.0237326	High	1.04444	Intermediate	0.00131854	Low
	76	azaperone	0.0221792	High	1.10515	Intermediate	0.00575041	Low
	77	tolazoline	0.0215206	High	1.04729	Intermediate	0.00204204	Low
	78	procarbazine	0.0213647	High	1.07719	Intermediate	0.000384664	Low
	79	Ratenolol	0.0206495	High	1.08076	Intermediate	0.00595688	Low
	80	bisacodyl	0.0205946	High	1.09845	Intermediate	0.00210154	Low
	81	etamivan	0.0194976	High	1.06944	Intermediate	0.00171069	Low
	82	bethanechol	0.0194283	High	1.03756	Intermediate	0.00510382	Low
	83	tyrphostin AG825	0.0187801	High	1.05983	Intermediate	-0.0179329	Low
	84	talampicillin	0.0187182	High	1.1106	Intermediate	-0.0036549	Low
	85	meropenem	0.0185607	High	1.08873	Intermediate	0.00209764	Low
	86	piribedil	0.0181832	High	1.07327	Intermediate	0.0029489	Low
	87	nadide	0.0179246	High	1.08853	Intermediate	0.000141526	Low
	88	ambroxol	0.0178166	High	1.10643	Intermediate	0.00586914	Low
	89	saquinavir	0.0177589	High	1.09456	Intermediate	0.0069275	Low
	90	bucladesine	0.0176596	High	1.0816	Intermediate	-0.00230624	Low
	91	chlorzoxazone	0.0174872	High	1.08057	Intermediate	0.0030661	Low
	92	fendiline	0.017449	High	1.07645	Intermediate	-0.00523455	Low
	93	mefenamic acid	0.0174273	High	1.05147	Intermediate	0.00752491	Low
	94	dexibuprofen	0.017412	High	1.03526	Intermediate	0.00674742	Low
	95	harmine	0.0171233	High	1.04954	Intermediate	0.00595617	Low
	96	orciprenaline	0.0170341	High	1.09145	Intermediate	0.0051354	Low
	97	butamben	0.0163799	High	1.03652	Intermediate	-0.00212574	Low
	98	laudanosine	0.0163203	High	1.03751	Intermediate	0.000812297	Low
	99	propidium iodide	0.0162355	High	1.0346	Intermediate	-0.00419323	Low
	100	chloropyrazine	0.0161448	High	1.06952	Intermediate	0.000324308	Low
	101	perhexiline	0.0160456	High	1.08702	Intermediate	0.00430794	Low
	102	ticlopidine	0.0159802	High	1.03893	Intermediate	0.000770396	Low
	103	thapsigargin	0.0157961	High	1.10727	Intermediate	0.00204775	Low
	104	pyrvinium	0.0157454	High	1.06064	Intermediate	0.00662625	Low
	105	thiostrepton	0.0156972	High	1.1121	Intermediate	-0.00308989	Low
	106	dimenhydrinate	0.0156863	High	1.10242	Intermediate	0.00687009	Low
	107	ondansetron	0.0156309	High	1.09093	Intermediate	-0.00624185	Low
	108	dyclonine	0.015496	High	1.07675	Intermediate	0.00415485	Low
	109	quinostatin	0.0153705	High	1.03892	Intermediate	0.0056847	Low
	110	benzylpenicillin	0.0151605	High	1.07681	Intermediate	0.00461447	Low
	111	tropine	0.014695	High	1.07548	Intermediate	-0.00531449	Low
	112	tanespimycin	0.0146092	High	1.04822	Intermediate	0.004644	Low
	113	doxepin	0.0145671	High	1.09917	Intermediate	0.00329763	Low
	114	picrotoxinin	0.0141911	High	1.05471	Intermediate	0.00793342	Low
	115	protriptyline	0.0141613	High	1.06681	Intermediate	-0.00152927	Low
	116	cinoxacin	0.0139125	High	1.0543	Intermediate	0.00208499	Low
	117	primidone	0.0138582	High	1.07745	Intermediate	0.00634998	Low
	118	BRD-K13662825	0.638344	High	0.121834	Low	0.577612	High
	119	BRD-K79090631	0.375278	High	0.342349	Low	0.351508	High
	120	BRD-K29415052	0.358249	High	0.338023	Low	0.398198	High
	121	BRD-K76694128	0.304796	High	0.408929	Low	0.313648	High
	122	BRD-K59317601	0.297596	High	0.414415	Low	0.323941	High
	123	BRD-A19037878	0.297425	High	0.283344	Low	0.221517	High
	124	BRD-A14634327	0.295573	High	0.285148	Low	0.251789	High
	125	BRD-K21025364	0.290905	High	0.447586	Low	0.303249	High
	126	BRD-A48881734	0.286102	High	0.286932	Low	0.284515	High
	127	BRD-K20526256	0.283464	High	0.451831	Low	0.283161	High
	128	BRD-K37764012	0.280349	High	0.437051	Low	0.239982	High
	129	BRD-A61304759	0.279661	High	0.404328	Low	0.341636	High
	130	BRD-K57754230	0.278815	High	0.296247	Low	0.155042	High
	131	BRD-K26838195	0.278706	High	0.474095	Low	0.284069	High
	132	BRD-K87465484	0.27778	High	0.317911	Low	0.284518	High
	133	BRD-K51575138	0.277521	High	0.500843	Low	0.314518	High
	134	BRD-K05804044	0.275865	High	0.44585	Low	0.263091	High
	135	BRD-K26863634	0.274548	High	0.29095	Low	0.185933	High
	136	BRD-K28392481	0.274531	High	0.463096	Low	0.282929	High
	137	BRD-A69563582	0.270845	High	0.304167	Low	0.232842	High
	138	BRD-K93918653	0.26965	High	0.497014	Low	0.281452	High
	139	BRD-K99964838	0.269271	High	0.474207	Low	0.284738	High
	140	BRD-K09186807	0.267512	High	0.482142	Low	0.26036	High
	141	BRD-K72420232	0.267206	High	0.476274	Low	0.26042	High
	142	BRD-K42805893	0.266048	High	0.479132	Low	0.279301	High
	143	BRD-K50000283	0.265283	High	0.454889	Low	0.271667	High
	144	BRD-K74514084	0.26486	High	0.474204	Low	0.252275	High
	145	tyrphostin AG1478	0.264036	High	0.478564	Low	0.280754	High
	146	BRD-K52313696	0.262929	High	0.300836	Low	0.246476	High
	147	BRD-K74236984	0.260824	High	0.308704	Low	0.207714	High
	148	BRD-K31313613	0.260231	High	0.483414	Low	0.262172	High
	149	BRD-K49055432	0.260083	High	0.492656	Low	0.26781	High
	150	BRD-K42728290	0.259968	High	0.484507	Low	0.265868	High
	151	BRD-A35869383	0.258253	High	0.477422	Low	0.259175	High
	152	BRD-K74065929	0.257829	High	0.492244	Low	0.246469	High
	153	BRD-K49468759	0.257797	High	0.492671	Low	0.255286	High
	154	BRD-A18705706	0.256457	High	0.303931	Low	0.23718	High
	155	BRD-K57169635	0.254947	High	0.479111	Low	0.257929	High
	156	BRD-A67788537	0.254765	High	0.347054	Low	0.235809	High
	157	BRD-K51544265	0.254718	High	0.497614	Low	0.24739	High
	158	BRD-K11528507	0.254546	High	0.339099	Low	0.192465	High
	159	BRD-K71035033	0.253463	High	0.504666	Low	0.259243	High
	160	BRD-K33379087	0.253242	High	0.473129	Low	0.265926	High
	161	BRD-A65730376	0.253059	High	0.316381	Low	0.228146	High
	162	BRD-K09991945	0.252881	High	0.484801	Low	0.247501	High
	163	BRD-K25340465	0.252867	High	0.514303	Low	0.254526	High
	164	BRD-K77625799	0.252678	High	0.496069	Low	0.248782	High
	165	BRD-K75308783	0.252151	High	0.510209	Low	0.25715	High
	166	BRD-K24050847	0.250055	High	0.487266	Low	0.242338	High
	167	BRD-K43002773	0.248074	High	0.504143	Low	0.256645	High
	168	BRD-K66538826	0.247823	High	0.496204	Low	0.26009	High
	169	BRD-K42828737	0.247818	High	0.486135	Low	0.239765	High
	170	BRD-K21718444	0.24744	High	0.505878	Low	0.242649	High
	171	BRD-K80700417	0.246618	High	0.49728	Low	0.277429	High
	172	BRD-K73368362	0.246199	High	0.500139	Low	0.268604	High
	173	BRD-K60866521	0.244969	High	0.505081	Low	0.241088	High
	174	BRD-A13021932	0.244307	High	0.509366	Low	0.252697	High
	175	BRD-K68756823	0.243251	High	0.500219	Low	0.229813	High
	176	BRD-K59184148	0.241932	High	0.511084	Low	0.242721	High
	177	BRD-K64857848	0.241857	High	0.499924	Low	0.239308	High
	178	BRD-K12040459	0.241534	High	0.524544	Low	0.228784	High
	179	BRD-K22096725	0.238977	High	0.509448	Low	0.230953	High
	180	BRD-K73319509	0.238591	High	0.51356	Low	0.230013	High
	181	BRD-K88573743	0.237592	High	0.57386	Low	0.202883	High
	182	BRD-K66847579	0.237439	High	0.505586	Low	0.223322	High
	183	BRD-K99616396	0.237016	High	0.518394	Low	0.222522	High
	184	BRD-K37720887	0.236608	High	0.508618	Low	0.224294	High
	185	BRD-K40738845	0.235894	High	0.51947	Low	0.230033	High
	186	BRD-K86797399	0.235561	High	0.459149	Low	0.230567	High
	187	BRD-K53414658	0.235091	High	0.522174	Low	0.245543	High
	188	BRD-K09951645	0.231729	High	0.508585	Low	0.198217	High
	189	BRD-K87909389	0.226821	High	0.535439	Low	0.180092	High
	190	BRD-K44227013	0.224893	High	0.513725	Low	0.211115	High
	191	BRD-K43389698	0.223434	High	0.536744	Low	0.193502	High
	192	BRD-K68407802	0.223322	High	0.520162	Low	0.198977	High
	193	BRD-K90860366	0.222703	High	0.39688	Low	0.155699	High
	194	BRD-K17743125	0.220724	High	0.468005	Low	0.218075	High
	195	BRD-K16485616	0.218882	High	0.466022	Low	0.203338	High
	196	BRD-K55187425	0.218852	High	0.504871	Low	0.204706	High
	197	BRD-K79239947	0.218764	High	0.512329	Low	0.195716	High
	198	BRD-K47983010	0.218023	High	0.511197	Low	0.193267	High
	199	BRD-K87904882	0.216713	High	0.518719	Low	0.210349	High
	200	BRD-K79018442	0.212738	High	0.526952	Low	0.193381	High
	201	BRD-A10523515	0.210577	High	0.550812	Low	0.198354	High
	202	BRD-K53281329	0.209263	High	0.501062	Low	0.173643	High
	203	BRD-K76969307	0.207785	High	0.541668	Low	0.183601	High
	204	MS275	0.206593	High	0.485602	Low	0.199387	High
	205	BRD-K79259477	0.206325	High	0.526284	Low	0.181127	High
	206	BRD-K52560704	0.206208	High	0.522802	Low	0.181887	High
	207	BRD-K36740062	0.205675	High	0.552782	Low	0.195067	High
	208	BRD-K53561341	0.205324	High	0.530083	Low	0.188399	High
	209	BRD-K93123848	0.204908	High	0.53258	Low	0.178128	High
	210	BRD-K56277358	0.204467	High	0.542789	Low	0.180808	High
	211	BRD-K91900765	0.203447	High	0.534094	Low	0.180306	High
	212	BRD-K67578145	0.203439	High	0.534532	Low	0.171433	High
	213	BRD-K24515980	0.203309	High	0.528033	Low	0.163116	High
	214	BRD-K19477839	0.203243	High	0.54301	Low	0.171062	High
	215	BRD-K05870596	0.202913	High	0.541117	Low	0.167469	High
	216	BRD-K45746021	0.202391	High	0.537289	Low	0.190564	High
	217	BRD-K83972459	0.201962	High	0.52853	Low	0.1747	High
	218	BRD-K07859598	0.201415	High	0.531494	Low	0.174688	High
	219	BRD-K29983336	0.201044	High	0.532538	Low	0.177689	High
	220	BRD-U24835547	0.200973	High	0.539102	Low	0.181825	High
	221	BRD-K76401790	0.200669	High	0.531582	Low	0.192525	High
	222	BRD-K02123250	0.200537	High	0.551872	Low	0.173161	High
	223	BRD-K83963101	0.19937	High	0.547173	Low	0.175977	High
	224	BRD-K26818574	0.199003	High	0.533934	Low	0.176332	High
	225	decitabine	0.19893	High	0.542596	Low	0.178183	High
	226	BRD-K52751261	0.198369	High	0.5351	Low	0.174063	High
	227	vorinostat	0.198166	High	0.539538	Low	0.192882	High
	228	BRD-K11267252	0.197801	High	0.54043	Low	0.182399	High
	229	BRD-K98143437	0.196812	High	0.540462	Low	0.177863	High
	230	BRD-K54606188	0.196302	High	0.516016	Low	0.19275	High
	231	BRD-K08109215	0.195729	High	0.538958	Low	0.192215	High
	232	BRD-A29009894	0.195365	High	0.544353	Low	0.166499	High
	233	BRD-K82181189	0.195359	High	0.580933	Low	0.168542	High
	234	BRD-K09537769	0.195185	High	0.568595	Low	0.178353	High
	235	BRD-K60219430	0.194514	High	0.558273	Low	0.171623	High
	236	BRD-U86686840	0.19402	High	0.537083	Low	0.164683	High
	237	BRD-K70642949	0.193942	High	0.541296	Low	0.180036	High
	238	BRD-K87142802	0.193902	High	0.57029	Low	0.174736	High
	239	BRD-K72703948	0.193659	High	0.539108	Low	0.170599	High
	240	BRD-K70511574	0.193467	High	0.535669	Low	0.178618	High
	241	BRD-K16730910	0.193149	High	0.566789	Low	0.163952	High
	242	BRD-K82928847	0.191932	High	0.573554	Low	0.180251	High
	243	BRD-K94335714	0.191559	High	0.568443	Low	0.168555	High
	244	BRD-K01567962	0.19135	High	0.543112	Low	0.179896	High
	245	BRD-K02113016	0.191092	High	0.570854	Low	0.16454	High
	246	BRD-K78790801	0.190998	High	0.549173	Low	0.171369	High
	247	BRD-K09132007	0.190865	High	0.566278	Low	0.182995	High
	248	BRD-K68548958	0.190509	High	0.555838	Low	0.182292	High
	249	staurosporine	0.189593	High	0.623537	Low	0.181497	High
	250	BRD-K13390322	0.189585	High	0.605417	Low	0.159456	High
	251	BRD-K83452553	0.189578	High	0.611047	Low	0.181439	High
	252	SB203580	0.189454	High	0.560366	Low	0.150489	High
	253	BRD-K21906513	0.18922	High	0.602104	Low	0.180509	High
	254	BRD-A92800748	0.188794	High	0.570383	Low	0.181718	High
	255	BRD-K86856088	0.188298	High	0.574102	Low	0.172624	High
	256	azacitidine	0.187684	High	0.549304	Low	0.173925	High
	257	BRD-K68191783	0.187589	High	0.561018	Low	0.154912	High
	258	BRD-K66989831	0.18719	High	0.584955	Low	0.178189	High
	259	BRD-K97056771	0.18705	High	0.561324	Low	0.160477	High
	260	BRD-K83189926	0.186586	High	0.579141	Low	0.172641	High
	261	BRD-K89391146	0.186309	High	0.569344	Low	0.177313	High
	262	BRD-A45540146	0.186048	High	0.566445	Low	0.167521	High
	263	BRD-A29901043	0.184892	High	0.558268	Low	0.165175	High
	264	BRD-K50387473	0.184693	High	0.566181	Low	0.167168	High
	265	BRD-K24859147	0.184557	High	0.564157	Low	0.157384	High
	266	BRD-K88560311	0.184396	High	0.568183	Low	0.176643	High
	267	BRD-K41918892	0.184324	High	0.569532	Low	0.161243	High
	268	BRD-K54256913	0.183657	High	0.558003	Low	0.18867	High
	269	BRD-K42436189	0.183577	High	0.576551	Low	0.170648	High
	270	BRD-A58280226	0.182998	High	0.589507	Low	0.165442	High
	271	BRD-K13094524	0.182792	High	0.576804	Low	0.167748	High
	272	BRD-K53328210	0.182207	High	0.588383	Low	0.150674	High
	273	BRD-K14109347	0.18201	High	0.598305	Low	0.169283	High
	274	BRD-K76964878	0.181831	High	0.569879	Low	0.169925	High
	275	BRD-K98203492	0.181796	High	0.554395	Low	0.164302	High
	276	BRD-K36363294	0.181526	High	0.542003	Low	0.175557	High
	277	BRD-A90451247	0.180928	High	0.593064	Low	0.170014	High
	278	BRD-K56301217	0.180578	High	0.58924	Low	0.16637	High
	279	BRD-K92428232	0.179899	High	0.570441	Low	0.174541	High
	280	BRD-K17588104	0.179228	High	0.596336	Low	0.162794	High
	281	BRD-K98251413	0.179027	High	0.595762	Low	0.163182	High
	282	BRD-K32536677	0.178204	High	0.598867	Low	0.171441	High
	283	BRD-K55591206	0.177961	High	0.596457	Low	0.168668	High
	284	BRD-K02708799	0.177765	High	0.642295	Low	0.178313	High
	285	BRD-A50737080	0.176568	High	0.581666	Low	0.161515	High
	286	BRD-K32847255	0.175877	High	0.598186	Low	0.158985	High
	287	BRD-K12787259	0.173918	High	0.598187	Low	0.165581	High
	288	BRD-A68739437	0.173668	High	0.607821	Low	0.178783	High
	289	BRD-K30632436	0.173448	High	0.597048	Low	0.161594	High
	290	BRD-K11153516	0.172053	High	0.605819	Low	0.167645	High
	291	BRD-K82484347	0.171497	High	0.624713	Low	0.158516	High
	292	resveratrol	0.171024	High	0.616819	Low	0.162123	High
	293	BRD-K49328571	0.170939	High	0.668929	Low	0.158503	High
	294	BRD-K25311561	0.168771	High	0.602418	Low	0.158481	High
	295	BRD-K49865102	0.166919	High	0.651223	Low	0.160777	High
	296	BRD-K04853698	0.166381	High	0.732251	Low	0.151921	High
	297	BRD-K19220233	0.165982	High	0.665107	Low	0.147824	High
	298	BRD-K26756394	0.165929	High	0.622966	Low	0.155262	High
	299	mitoxantrone	0.165641	High	0.639235	Low	0.157541	High
	300	tranylcypromine	0.164935	High	0.632427	Low	0.148484	High
	301	BRD-K79404599	0.162249	High	0.732892	Low	0.167557	High
	302	BRD-A60245366	0.160867	High	0.691102	Low	0.142801	High
	303	BRD-K93747373	0.160772	High	0.676532	Low	0.153881	High
	304	BRD-A35108200	0.160475	High	0.395349	Low	0.127232	High
	305	BRD-K85606544	0.160283	High	0.648668	Low	0.159746	High
	306	BRD-K37687095	0.15992	High	0.693237	Low	0.132449	High
	307	BRD-K65182930	0.156281	High	0.67614	Low	0.146216	High
	308	BRD-K59369769	0.15427	High	0.721059	Low	0.140036	High
	309	BRD-K56343971	0.154049	High	0.710464	Low	0.138745	High
	310	BRD-K08799216	0.149529	High	0.71288	Low	0.127601	High
	311	BRD-K78431006	0.149079	High	0.718477	Low	0.138636	High
	312	BRD-K68174511	0.14839	High	0.641616	Low	0.157272	High
	313	BRD-K03063480	0.146736	High	0.749853	Low	0.13631	High
	314	BRD-K63923597	0.141828	High	0.755788	Low	0.130265	High
	315	BRD-K00337317	0.140537	High	0.725469	Low	0.135378	High
	316	BRD-K20696416	0.138429	High	0.75384	Low	0.119545	High
	317	BRD-K19540840	0.13811	High	0.693471	Low	0.126244	High
	318	BRD-K93788137	0.136676	High	0.706577	Low	0.121764	High
	319	BRD-K12343256	0.136007	High	0.705358	Low	0.110392	High
	320	BRD-K42191735	0.13434	High	0.77737	Low	0.140511	High
	321	BRD-K93480852	0.133686	High	0.46919	Low	0.109733	High
	322	BRD-K12184916	0.133586	High	0.686037	Low	0.122431	High
	323	BRD-K42918627	0.133563	High	0.67547	Low	0.135388	High
	324	BRD-A18328003	0.13336	High	0.721026	Low	0.141744	High
	325	BRD-K76908866	0.132089	High	0.737124	Low	0.136604	High
	326	BRD-K87737963	0.131922	High	0.749329	Low	0.118576	High
	327	BRD-K07691486	0.131829	High	0.79093	Low	0.112955	High
	328	BRD-K86787118	0.130729	High	0.478258	Low	0.0974178	High
	329	BRD-K29395450	0.130728	High	0.743878	Low	0.130645	High
	330	BRD-K64890080	0.130601	High	0.672096	Low	0.132762	High
	331	BRD-K05104363	0.129711	High	0.746388	Low	0.117022	High
	332	BRD-K94176593	0.129127	High	0.809415	Low	0.107899	High
	333	BRD-K04887706	0.128064	High	0.725501	Low	0.133389	High
	334	BRD-K72414522	0.126716	High	0.716846	Low	0.108054	High
	335	BRD-A24396574	0.126406	High	0.713256	Low	0.103198	High
	336	BRD-K85402309	0.125337	High	0.756065	Low	0.11043	High
	337	BRD-K24496482	0.124969	High	0.758244	Low	0.104089	High
	338	BRD-K49669041	0.124898	High	0.767605	Low	0.124919	High
	339	BRD-U64521890	0.124336	High	0.739569	Low	0.141887	High
	340	BRD-A55453956	0.123396	High	0.463343	Low	0.0961889	High
	341	BRD-A87137733	0.122899	High	0.762551	Low	0.110168	High
	342	PHA00665752	0.122797	High	0.780318	Low	0.115647	High
	343	BRD-K03449891	0.122785	High	0.735423	Low	0.104117	High
	344	BRD-K02965346	0.122056	High	0.780654	Low	0.112766	High
	345	BRD-K48488978	0.121939	High	0.774893	Low	0.108796	High
	346	BRD-K53972329	0.12175	High	0.77446	Low	0.10397	High
	347	BRD-K37798499	0.121371	High	0.532269	Low	0.0515882	High
	348	BRD-K70401845	0.119158	High	0.762017	Low	0.114453	High
	349	BRD-K06692906	0.117449	High	0.485487	Low	0.0880499	High
	350	BRD-A41692738	0.117147	High	0.78857	Low	0.112429	High
	351	BRD-K54997624	0.114758	High	0.792354	Low	0.115969	High
	352	BRD-K65592642	0.114633	High	0.494398	Low	0.120785	High
	353	BRD-K12502280	0.114176	High	0.777972	Low	0.116034	High
	354	BRD-U51024685	0.113064	High	0.76111	Low	0.101463	High
	355	BRD-K50140147	0.112443	High	0.76514	Low	0.0967803	High
	356	BRD-K07667918	0.108505	High	0.788851	Low	0.102791	High
	357	BRD-K13566078	0.108327	High	0.749337	Low	0.101845	High
	358	BRD-K58772419	0.108193	High	0.807572	Low	0.0979527	High
	359	BRD-A21584801	0.108135	High	0.804694	Low	0.105099	High
	360	BRD-A79768653	0.107815	High	0.765599	Low	0.0972225	High
	361	BRD-K99545815	0.107594	High	0.753662	Low	0.0961819	High
	362	BRD-K15592317	0.10754	High	0.770592	Low	0.091696	High
	363	BRD-K31406481	0.107453	High	0.494696	Low	0.0701409	High
	364	BRD-K41895714	0.10621	High	0.770047	Low	0.089097	High
	365	BRD-K67868012	0.105515	High	0.751732	Low	0.0928855	High
	366	BRD-K16478699	0.105494	High	0.797943	Low	0.0845675	High
	367	BRD-K65716359	0.104607	High	0.51355	Low	0.0597981	High
	368	BRD-K64800655	0.10385	High	0.729949	Low	0.0996538	High
	369	BRD-K06569345	0.102006	High	0.799895	Low	0.0904965	High
	370	BRD-K04833372	0.101686	High	0.820308	Low	0.0902641	High
	371	BRD-K81528515	0.100848	High	0.787831	Low	0.0914991	High
	372	BRD-K57080016	0.100803	High	0.780394	Low	0.091405	High
	373	BRD-K16761703	0.100724	High	0.530914	Low	0.0514921	High
	374	BRD-K52911425	0.100619	High	0.773149	Low	0.0925126	High
	375	withaferin A	0.100466	High	0.728127	Low	0.0918041	High
	376	BRD-A45498368	0.100119	High	0.761679	Low	0.0929546	High
	377	BRD-K92123432	0.0997381	High	0.505244	Low	0.0846043	High
	378	BRD-K99252563	0.099651	High	0.761495	Low	0.0999514	High
	379	BRD-K63068307	0.0983675	High	0.793817	Low	0.0905708	High
	380	BRD-K19687926	0.0981358	High	0.826922	Low	0.0937218	High
	381	gefitinib	0.0978325	High	0.807029	Low	0.0888859	High
	382	BRD-K23984367	0.0965312	High	0.795766	Low	0.0927932	High
	383	BRD-K46056750	0.0962355	High	0.773483	Low	0.0896233	High
	384	BRD-A72575012	0.0960525	High	0.554375	Low	0.0726693	High
	385	BRD-K61688984	0.0960269	High	0.489707	Low	0.0725403	High
	386	BRD-K69932463	0.0952676	High	0.736234	Low	0.090781	High
	387	BRD-K04801023	0.0952114	High	0.78164	Low	0.0862175	High
	388	BRD-K99749624	0.0951609	High	0.780675	Low	0.0875498	High
	389	BRD-K74148702	0.09482	High	0.512487	Low	0.0709682	High
	390	BRD-K56751279	0.094522	High	0.807319	Low	0.0908935	High
	391	BRD-U61997977	0.0937356	High	0.784746	Low	0.0828599	High
	392	BRD-U22633929	0.0929469	High	0.801341	Low	0.0961601	High
	393	BRD-K92960067	0.092711	High	0.528787	Low	0.0495257	High
	394	BRD-K50168500	0.0922962	High	0.761842	Low	0.0805138	High
	395	BRD-K40175214	0.0919154	High	0.761617	Low	0.0906439	High
	396	BRD-K72636697	0.0907127	High	0.789142	Low	0.0907063	High
	397	BRD-K01436366	0.0894082	High	0.792002	Low	0.0805637	High
	398	BRD-K16189898	0.0869419	High	0.811352	Low	0.0698449	High
	399	BRD-A19500257	0.0862011	High	0.741049	Low	0.0782966	High
	400	BRD-K90382497	0.086165	High	0.790673	Low	0.0811858	High
	401	BRD-K94012289	0.0861028	High	0.79344	Low	0.0836432	High
	402	BRD-K51313569	0.0857689	High	0.776828	Low	0.0714963	High
	403	BRD-A13254067	0.0856015	High	0.558528	Low	0.0562251	High
	404	BRD-K57282030	0.0845574	High	0.799259	Low	0.0898773	High
	405	BRD-K49075727	0.0842962	High	0.790895	Low	0.0724897	High
	406	imatinib	0.0820548	High	0.835655	Low	0.0747983	High
	407	BRD-K68065987	0.0817142	High	0.810319	Low	0.0845491	High
	408	BRD-K97764662	0.0813813	High	0.81811	Low	0.0783288	High
	409	6bromoindirubin3oxime	0.0812171	High	0.792288	Low	0.0775832	High
	410	BRD-K20285085	0.080811	High	0.813984	Low	0.0794257	High
	411	BRD-K64634304	0.0802123	High	0.622939	Low	0.0418291	High
	412	monorden	0.0792229	High	0.773821	Low	0.0754385	High
	413	BRD-A58767537	0.0787793	High	0.796312	Low	0.072318	High
	414	niclosamide	0.0784418	High	0.719136	Low	0.0700878	High
	415	BRD-A81177136	0.0769657	High	0.559324	Low	0.0519459	High
	416	tacrolimus	0.0722454	High	0.805638	Low	0.0702166	High
	417	BRD-K97118047	0.0697231	High	0.588136	Low	0.0387629	High
	418	rolipram	0.0504917	High	0.838752	Low	0.0289857	High
	419	LY294002	0.0451961	High	0.999804	Low	0.0341811	High
	420	scriptaid	0.0420168	High	1.02647	Low	0.0379016	High
	421	proscillaridin	0.0416408	High	0.953832	Low	0.0264737	High
	422	sanguinarine	0.0396333	High	0.861565	Low	0.0226572	High
	423	zalcitabine	0.0215529	High	0.963121	Low	0.0222218	High
	424	scopolamine	0.0182572	High	0.984596	Low	0.0326958	High
	425	tribenoside	0.0158921	High	1.0081	Low	0.0306906	High
	426	nitrofural	0.0144499	High	0.999509	Low	0.0290794	High
	427	H7	0.0412635	High	0.916538	Low	0.0203922	Intermediate
	428	daunorubicin	0.0338342	High	0.98371	Low	0.00802351	Intermediate
	429	puromycin	0.0327489	High	0.915747	Low	0.0175669	Intermediate
	430	digitoxigenin	0.0308769	High	0.987006	Low	0.0126706	Intermediate
	431	digoxin	0.0297015	High	0.88651	Low	0.0199676	Intermediate
	432	GW8510	0.0293368	High	0.896739	Low	0.013507	Intermediate
	433	artemisinin	0.028461	High	1.02808	Low	0.0130001	Intermediate
	434	lycorine	0.0261787	High	1.01703	Low	0.00821792	Intermediate
	435	blebbistatin	0.0248624	High	0.886422	Low	0.0165263	Intermediate
	436	zuclopenthixol	0.0242842	High	0.99526	Low	0.0084616	Intermediate
	437	imidurea	0.0231811	High	0.983088	Low	0.0149123	Intermediate
	438	piperacetazine	0.0217783	High	0.996975	Low	0.00869156	Intermediate
	439	8azaguanine	0.0202752	High	0.984311	Low	0.0143377	Intermediate
	440	dorzolamide	0.0194571	High	0.933951	Low	0.0105806	Intermediate
	441	diethylcarbamazine	0.0183439	High	1.02376	Low	0.0167224	Intermediate
	442	gibberellic acid	0.0168531	High	1.02725	Low	0.0118305	Intermediate
	443	tetryzoline	0.016379	High	0.912192	Low	0.012969	Intermediate
	444	methazolamide	0.0161034	High	1.02058	Low	0.0107693	Intermediate
	445	cefepime	0.0150977	High	0.993855	Low	0.0101512	Intermediate
	446	sulfaquinoxaline	0.0147579	High	1.02589	Low	0.0105295	Intermediate
	447	pyrithyldione	0.0146393	High	1.02889	Low	0.0125119	Intermediate
	448	clorsulon	0.0142246	High	1.01014	Low	0.0183527	Intermediate
	449	camptothecin	0.0564658	High	0.935549	Low	-0.00514259	Low
	450	15delta prostaglandin J2	0.043034	High	1.03385	Low	-0.00819659	Low
	451	irinotecan	0.0354181	High	0.894169	Low	0.00106358	Low
	452	lanatoside C	0.0332019	High	0.945823	Low	0.00159485	Low
	453	emetine	0.0326949	High	0.951059	Low	9.11e-05	Low
	454	helveticoside	0.0325651	High	0.871194	Low	-0.000367627	Low
	455	anisomycin	0.0318809	High	0.815108	Low	0.00535342	Low
	456	doxorubicin	0.0308252	High	0.8995	Low	0.00207547	Low
	457	strophanthidin	0.0306726	High	0.964416	Low	0.00789069	Low
	458	cicloheximide	0.0301693	High	0.923828	Low	0.00582427	Low
	459	alsterpaullone	0.029881	High	1.01032	Low	-0.0154883	Low
	460	pergolide	0.0285019	High	1.02233	Low	0.000275869	Low
	461	primaquine	0.0270652	High	1.00544	Low	0.00185357	Low
	462	MG132	0.0269651	High	0.954435	Low	-0.0252087	Low
	463	Y27632	0.0258078	High	0.810285	Low	0.00408296	Low
	464	buflomedil	0.025422	High	0.996955	Low	0.00222843	Low
	465	HC toxin	0.02538	High	1.01613	Low	-0.0105577	Low
	466	lobeline	0.0251454	High	0.909359	Low	0.00432036	Low
	467	ionomycin	0.0245614	High	1.00764	Low	0.000560959	Low
	468	piperlongumine	0.0243568	High	0.968617	Low	-0.00540471	Low
	469	ramifenazone	0.024182	High	0.994287	Low	0.00371608	Low
	470	trichostatin A	0.0230823	High	0.995312	Low	0.00555257	Low
	471	kaempferol	0.0229484	High	0.91824	Low	-0.00225043	Low
	472	fisetin	0.0226636	High	1.01716	Low	0.00255845	Low
	473	ouabain	0.020937	High	0.939188	Low	4.17e-05	Low
	474	podophyllotoxin	0.02086	High	0.946687	Low	0.00192325	Low
	475	anabasine	0.019837	High	0.95876	Low	-0.00334301	Low
	476	minoxidil	0.0193215	High	0.979693	Low	0.0033794	Low
	477	sulfadoxine	0.0191449	High	1.00961	Low	0.00507115	Low
	478	digoxigenin	0.0190018	High	0.977701	Low	0.0004343	Low
	479	ebselen	0.0189008	High	1.02425	Low	0.00696399	Low
	480	trioxysalen	0.0188667	High	0.981615	Low	0.00526239	Low
	481	cephaeline	0.018691	High	1.02734	Low	0.00454742	Low
	482	ellipticine	0.0184175	High	1.02958	Low	0.00547465	Low
	483	piretanide	0.0182784	High	1.02779	Low	0.000322805	Low
	484	trazodone	0.0180325	High	1.03423	Low	0.00779633	Low
	485	ciprofibrate	0.0176212	High	0.988726	Low	0.00663357	Low
	486	methanthelinium bromide	0.0176018	High	1.00593	Low	0.00767237	Low
	487	dexpropranolol	0.0175974	High	1.0332	Low	0.000767786	Low
	488	benfluorex	0.0174712	High	1.02643	Low	0.0072013	Low
	489	mephenytoin	0.0171316	High	1.02798	Low	-0.007077	Low
	490	fluorocurarine	0.0169991	High	1.02097	Low	-0.00919078	Low
	491	tetrandrine	0.0165737	High	0.976282	Low	0.00720092	Low
	492	ticarcillin	0.0160611	High	0.980049	Low	-0.0064813	Low
	493	nortriptyline	0.0160082	High	0.965409	Low	0.00178639	Low
	494	chloramphenicol	0.0156467	High	1.01864	Low	-0.000940326	Low
	495	dextromethorphan	0.0155394	High	0.948519	Low	0.00451423	Low
	496	homochlorcyclizine	0.0153128	High	1.02681	Low	0.000397158	Low
	497	dequalinium chloride	0.014447	High	1.0094	Low	0.00153635	Low
	498	etanidazole	0.0143691	High	0.954089	Low	-0.00465008	Low
	499	meprylcaine	0.0141475	High	1.02646	Low	-0.00664266	Low
	500	sulindac	0.0129058	Intermediate	1.19292	High	0.0218503	High
	501	harmol	0.0124968	Intermediate	1.16237	High	0.0245394	High
	502	streptomycin	0.0115996	Intermediate	1.13592	High	0.0243099	High
	503	6benzylaminopurine	0.0114851	Intermediate	1.14438	High	0.0270644	High
	504	indometacin	0.0114837	Intermediate	1.22121	High	0.0267115	High
	505	triflusal	0.0111848	Intermediate	1.12358	High	0.0343518	High
	506	napelline	0.0110951	Intermediate	1.12397	High	0.0204714	High
	507	antazoline	0.0108215	Intermediate	1.11541	High	0.0231453	High
	508	selegiline	0.0106997	Intermediate	1.14906	High	0.021897	High
	509	betulin	0.0105518	Intermediate	1.11726	High	0.0217964	High
	510	ipratropium bromide	0.0104528	Intermediate	1.11667	High	0.023725	High
	511	quinpirole	0.0103552	Intermediate	1.24108	High	0.0212513	High
	512	fludrocortisone	0.00970225	Intermediate	1.15581	High	0.0255981	High
	513	Prestwick857	0.00926103	Intermediate	1.15929	High	0.021654	High
	514	suloctidil	0.00906601	Intermediate	1.11864	High	0.0268487	High
	515	piperacillin	0.00903296	Intermediate	1.12469	High	0.0250022	High
	516	orlistat	0.0089068	Intermediate	1.1467	High	0.0274756	High
	517	riboflavin	0.00888462	Intermediate	1.11697	High	0.0220557	High
	518	topiramate	0.00868098	Intermediate	1.189	High	0.0231044	High
	519	etilefrine	0.00860544	Intermediate	1.15588	High	0.0216382	High
	520	flufenamic acid	0.00844669	Intermediate	1.17012	High	0.0404221	High
	521	epivincamine	0.00829441	Intermediate	1.15769	High	0.0241882	High
	522	deferoxamine	0.00828723	Intermediate	1.2423	High	0.0273236	High
	523	mexiletine	0.00820321	Intermediate	1.11669	High	0.0239226	High
	524	iproniazid	0.00802449	Intermediate	1.22753	High	0.0224627	High
	525	pizotifen	0.0137924	Intermediate	1.11446	High	0.0141524	Intermediate
	526	minocycline	0.0134082	Intermediate	1.15292	High	0.0132954	Intermediate
	527	amikacin	0.0133866	Intermediate	1.12842	High	0.0128217	Intermediate
	528	acemetacin	0.0133186	Intermediate	1.13571	High	0.0136885	Intermediate
	529	gabapentin	0.013226	Intermediate	1.16197	High	0.0127002	Intermediate
	530	nifedipine	0.0128883	Intermediate	1.12645	High	0.00834244	Intermediate
	531	octopamine	0.0124739	Intermediate	1.12332	High	0.0134325	Intermediate
	532	fusaric acid	0.0121945	Intermediate	1.12445	High	0.0105541	Intermediate
	533	metolazone	0.0120945	Intermediate	1.14197	High	0.0161859	Intermediate
	534	triprolidine	0.0120682	Intermediate	1.12503	High	0.0178992	Intermediate
	535	aminohippuric acid	0.0119113	Intermediate	1.15249	High	0.0103911	Intermediate
	536	sulmazole	0.0119034	Intermediate	1.16906	High	0.0125845	Intermediate
	537	clonidine	0.011798	Intermediate	1.17762	High	0.00989112	Intermediate
	538	cinchocaine	0.0117435	Intermediate	1.15858	High	0.0165896	Intermediate
	539	alprostadil	0.0116516	Intermediate	1.12068	High	0.0178235	Intermediate
	540	sulfanilamide	0.0116007	Intermediate	1.13164	High	0.00855153	Intermediate
	541	epirizole	0.0113631	Intermediate	1.23593	High	0.00986525	Intermediate
	542	chloroquine	0.0111472	Intermediate	1.1205	High	0.020174	Intermediate
	543	pimethixene	0.0111281	Intermediate	1.12904	High	0.00795229	Intermediate
	544	lansoprazole	0.0110329	Intermediate	1.1683	High	0.0136002	Intermediate
	545	tolazamide	0.0108877	Intermediate	1.15896	High	0.0112078	Intermediate
	546	niflumic acid	0.0108713	Intermediate	1.14855	High	0.0122123	Intermediate
	547	fluspirilene	0.0107544	Intermediate	1.1196	High	0.00852895	Intermediate
	548	noscapine	0.0106908	Intermediate	1.14676	High	0.016672	Intermediate
	549	proadifen	0.0106724	Intermediate	1.17658	High	0.00877817	Intermediate
	550	sulfadiazine	0.0106256	Intermediate	1.14656	High	0.0122454	Intermediate
	551	acetylsalicylic acid	0.0105634	Intermediate	1.17393	High	0.0165435	Intermediate
	552	parbendazole	0.0104653	Intermediate	1.13986	High	0.0166449	Intermediate
	553	pralidoxime	0.0103948	Intermediate	1.1889	High	0.0110082	Intermediate
	554	iobenguane	0.0103803	Intermediate	1.13105	High	0.0189759	Intermediate
	555	benzathine benzylpenicillin	0.0102945	Intermediate	1.18296	High	0.0136857	Intermediate
	556	mestranol	0.0101879	Intermediate	1.15822	High	0.0119432	Intermediate
	557	carbinoxamine	0.0101534	Intermediate	1.18686	High	0.0119718	Intermediate
	558	bupropion	0.0101129	Intermediate	1.12969	High	0.0103679	Intermediate
	559	aztreonam	0.0101053	Intermediate	1.15252	High	0.0133841	Intermediate
	560	terguride	0.0100562	Intermediate	1.20286	High	0.0176706	Intermediate
	561	benzonatate	0.0100092	Intermediate	1.1325	High	0.014064	Intermediate
	562	cytisine	0.0099397	Intermediate	1.16527	High	0.0198902	Intermediate
	563	spaglumic acid	0.00991904	Intermediate	1.29198	High	0.0103696	Intermediate
	564	tiapride	0.00987806	Intermediate	1.19104	High	0.0128551	Intermediate
	565	mevalolactone	0.00972874	Intermediate	1.15191	High	0.009083	Intermediate
	566	dlalpha tocopherol	0.0096969	Intermediate	1.16935	High	0.0148212	Intermediate
	567	rosiglitazone	0.00955441	Intermediate	1.19996	High	0.0203905	Intermediate
	568	sulfasalazine	0.00922161	Intermediate	1.1758	High	0.0192511	Intermediate
	569	antimycin A	0.00915444	Intermediate	1.1874	High	0.0188325	Intermediate
	570	raloxifene	0.00913237	Intermediate	1.1524	High	0.0109543	Intermediate
	571	chlormezanone	0.00906387	Intermediate	1.11657	High	0.0195712	Intermediate
	572	fulvestrant	0.00905037	Intermediate	1.14972	High	0.0161223	Intermediate
	573	epitiostanol	0.00902574	Intermediate	1.14448	High	0.0176618	Intermediate
	574	amphotericin B	0.00902048	Intermediate	1.12632	High	0.013976	Intermediate
	575	doxycycline	0.0089618	Intermediate	1.12395	High	0.0111394	Intermediate
	576	terbutaline	0.00895955	Intermediate	1.12803	High	0.0141775	Intermediate
	577	etomidate	0.00895952	Intermediate	1.16379	High	0.00855971	Intermediate
	578	spiramycin	0.0088597	Intermediate	1.15237	High	0.0163893	Intermediate
	579	noretynodrel	0.00881628	Intermediate	1.13395	High	0.019948	Intermediate
	580	amiloride	0.00879585	Intermediate	1.17155	High	0.01379	Intermediate
	581	butacaine	0.00878354	Intermediate	1.2038	High	0.0144234	Intermediate
	582	hydrastine hydrochloride	0.00866904	Intermediate	1.1263	High	0.0100761	Intermediate
	583	cefalonium	0.00865985	Intermediate	1.20532	High	0.0165797	Intermediate
	584	hydrochlorothiazide	0.00852403	Intermediate	1.16808	High	0.0133283	Intermediate
	585	estradiol	0.00851013	Intermediate	1.13854	High	0.0188022	Intermediate
	586	pioglitazone	0.00834296	Intermediate	1.14615	High	0.0185918	Intermediate
	587	genistein	0.00828969	Intermediate	1.17574	High	0.0112713	Intermediate
	588	clozapine	0.00824179	Intermediate	1.12724	High	0.0090149	Intermediate
	589	pyrantel	0.00819787	Intermediate	1.15648	High	0.0131189	Intermediate
	590	bemegride	0.00819696	Intermediate	1.11465	High	0.0143533	Intermediate
	591	acebutolol	0.00814449	Intermediate	1.13703	High	0.0082291	Intermediate
	592	nitrendipine	0.00809606	Intermediate	1.16302	High	0.0112928	Intermediate
	593	lorglumide	0.00808788	Intermediate	1.15112	High	0.0147596	Intermediate
	594	eucatropine	0.00805721	Intermediate	1.12902	High	0.0102014	Intermediate
	595	hydrastinine	0.00803773	Intermediate	1.12157	High	0.0113532	Intermediate
	596	prenylamine	0.0080072	Intermediate	1.12487	High	0.0134283	Intermediate
	597	oxolinic acid	0.00799842	Intermediate	1.21269	High	0.0110395	Intermediate
	598	ioxaglic acid	0.00799744	Intermediate	1.13368	High	0.0132071	Intermediate
	599	chelidonine	0.0137143	Intermediate	1.12596	High	0.00742688	Low
	600	praziquantel	0.0136714	Intermediate	1.20506	High	-0.0126058	Low
	601	oxyphenbutazone	0.0134457	Intermediate	1.14917	High	-0.00845297	Low
	602	florfenicol	0.0132018	Intermediate	1.14722	High	0.00680022	Low
	603	ethoxyquin	0.0128399	Intermediate	1.11853	High	0.0012094	Low
	604	vidarabine	0.0127998	Intermediate	1.15848	High	-0.0046766	Low
	605	cromoglicic acid	0.0127982	Intermediate	1.1209	High	-0.00339082	Low
	606	isoxsuprine	0.0126814	Intermediate	1.1359	High	0.0043455	Low
	607	fipexide	0.0125478	Intermediate	1.17396	High	0.00677452	Low
	608	cyclobenzaprine	0.0124817	Intermediate	1.1459	High	-0.000150223	Low
	609	cimetidine	0.0122853	Intermediate	1.16219	High	0.00110247	Low
	610	mepacrine	0.0122744	Intermediate	1.11996	High	-0.00475514	Low
	611	fenofibrate	0.0122369	Intermediate	1.17215	High	-0.00546702	Low
	612	cefoperazone	0.0121764	Intermediate	1.18147	High	-0.00136202	Low
	613	iopanoic acid	0.0121036	Intermediate	1.15129	High	0.00046211	Low
	614	terfenadine	0.0120782	Intermediate	1.13946	High	0.00245281	Low
	615	cefapirin	0.0120538	Intermediate	1.19712	High	0.00652112	Low
	616	corticosterone	0.0119967	Intermediate	1.1139	High	0.00295045	Low
	617	alprenolol	0.011873	Intermediate	1.18688	High	0.00685722	Low
	618	iodixanol	0.0116288	Intermediate	1.14087	High	0.00635513	Low
	619	clemastine	0.011553	Intermediate	1.15322	High	0.00427935	Low
	620	clomipramine	0.0115349	Intermediate	1.19514	High	0.000803915	Low
	621	netilmicin	0.0114759	Intermediate	1.1565	High	-0.00579938	Low
	622	sulpiride	0.0113125	Intermediate	1.13966	High	0.00651947	Low
	623	lovastatin	0.0112336	Intermediate	1.13837	High	5.29e-05	Low
	624	hecogenin	0.0112285	Intermediate	1.20813	High	0.00552919	Low
	625	abamectin	0.0111077	Intermediate	1.12449	High	-0.00117842	Low
	626	levocabastine	0.0110587	Intermediate	1.19084	High	-0.0110135	Low
	627	sulfamethizole	0.0110521	Intermediate	1.11412	High	-0.00146723	Low
	628	chrysin	0.0109603	Intermediate	1.21507	High	-0.0023366	Low
	629	benzamil	0.0109	Intermediate	1.12125	High	0.00735225	Low
	630	cefuroxime	0.0108492	Intermediate	1.16405	High	-0.00514899	Low
	631	pridinol	0.0108471	Intermediate	1.15675	High	-0.0107641	Low
	632	sertaconazole	0.0108019	Intermediate	1.12473	High	-0.00360246	Low
	633	oxybutynin	0.0107741	Intermediate	1.15708	High	-0.0103746	Low
	634	trimethadione	0.0106442	Intermediate	1.11566	High	0.00147677	Low
	635	Prestwick920	0.0104818	Intermediate	1.14335	High	-0.00359487	Low
	636	Nacetylmuramic acid	0.010474	Intermediate	1.1612	High	0.00587759	Low
	637	propafenone	0.0104568	Intermediate	1.16055	High	0.00361627	Low
	638	ampyrone	0.0104476	Intermediate	1.12362	High	0.00515664	Low
	639	dimethadione	0.0103958	Intermediate	1.15894	High	0.00208765	Low
	640	penbutolol	0.0103372	Intermediate	1.21988	High	0.00424666	Low
	641	diperodon	0.0103167	Intermediate	1.22793	High	0.00372745	Low
	642	trimethoprim	0.0101595	Intermediate	1.15444	High	0.00636623	Low
	643	pargyline	0.0101437	Intermediate	1.13424	High	-0.00340357	Low
	644	ritodrine	0.0101073	Intermediate	1.1191	High	-0.0032426	Low
	645	troleandomycin	0.0100497	Intermediate	1.24204	High	0.00428775	Low
	646	diflunisal	0.00992827	Intermediate	1.14792	High	-0.00347436	Low
	647	gentamicin	0.00977689	Intermediate	1.1917	High	-0.00118298	Low
	648	hexetidine	0.00970199	Intermediate	1.15956	High	0.00462865	Low
	649	esculin	0.00967028	Intermediate	1.11762	High	0.00503179	Low
	650	josamycin	0.0096394	Intermediate	1.13528	High	0.00207887	Low
	651	famprofazone	0.00963323	Intermediate	1.12263	High	0.00772907	Low
	652	dobutamine	0.00955411	Intermediate	1.17859	High	0.00564653	Low
	653	econazole	0.00954673	Intermediate	1.19214	High	-0.00260807	Low
	654	guanethidine	0.00953576	Intermediate	1.16463	High	0.00716822	Low
	655	cefalotin	0.00951347	Intermediate	1.16266	High	0.00426192	Low
	656	nisoxetine	0.0094844	Intermediate	1.11817	High	0.00492375	Low
	657	Prestwick860	0.00945089	Intermediate	1.14712	High	0.00099937	Low
	658	pempidine	0.00944023	Intermediate	1.11679	High	0.00422054	Low
	659	ceftazidime	0.00933244	Intermediate	1.15683	High	0.00559828	Low
	660	sirolimus	0.0092197	Intermediate	1.13969	High	0.00690808	Low
	661	pivmecillinam	0.00908298	Intermediate	1.11509	High	0.004505	Low
	662	colistin	0.00904682	Intermediate	1.17849	High	0.00302056	Low
	663	miconazole	0.00903915	Intermediate	1.11783	High	-0.000160612	Low
	664	riluzole	0.00892681	Intermediate	1.15549	High	0.0062535	Low
	665	ivermectin	0.00892306	Intermediate	1.17775	High	0.0038419	Low
	666	Prestwick983	0.00891045	Intermediate	1.1953	High	0.00221719	Low
	667	paromomycin	0.00889266	Intermediate	1.14552	High	0.00338127	Low
	668	canrenoic acid	0.00882492	Intermediate	1.13126	High	0.00582045	Low
	669	drofenine	0.00879735	Intermediate	1.14366	High	0.00476442	Low
	670	methacholine chloride	0.00867349	Intermediate	1.11505	High	-0.000712563	Low
	671	nalbuphine	0.00863076	Intermediate	1.2122	High	0.00493969	Low
	672	clofilium tosylate	0.00846151	Intermediate	1.19152	High	0.00517702	Low
	673	dexverapamil	0.00843063	Intermediate	1.14543	High	-0.00184412	Low
	674	gelsemine	0.00838956	Intermediate	1.16245	High	0.00540428	Low
	675	harpagoside	0.00829328	Intermediate	1.14048	High	0.00493176	Low
	676	naftidrofuryl	0.00829312	Intermediate	1.12424	High	0.00126565	Low
	677	colchicine	0.00819922	Intermediate	1.27525	High	0.00761	Low
	678	nefopam	0.00819524	Intermediate	1.14803	High	-0.00810356	Low
	679	iohexol	0.00813223	Intermediate	1.12509	High	0.00779566	Low
	680	azlocillin	0.00794157	Intermediate	1.16904	High	-0.00302022	Low
	681	phenelzine	0.0137094	Intermediate	1.09755	Intermediate	0.0205213	High
	682	isoxicam	0.0133792	Intermediate	1.11305	Intermediate	0.0220036	High
	683	benserazide	0.013363	Intermediate	1.04555	Intermediate	0.0285669	High
	684	griseofulvin	0.0133493	Intermediate	1.09513	Intermediate	0.021905	High
	685	vincamine	0.0124971	Intermediate	1.09247	Intermediate	0.0211834	High
	686	bromperidol	0.012212	Intermediate	1.10689	Intermediate	0.0207212	High
	687	tolnaftate	0.0119446	Intermediate	1.05448	Intermediate	0.0218104	High
	688	kanamycin	0.0112752	Intermediate	1.10133	Intermediate	0.0283253	High
	689	thiocolchicoside	0.0110702	Intermediate	1.10502	Intermediate	0.0264053	High
	690	dilazep	0.0106296	Intermediate	1.06607	Intermediate	0.0213592	High
	691	tomatidine	0.0105599	Intermediate	1.11009	Intermediate	0.0206601	High
	692	ribostamycin	0.0104678	Intermediate	1.08445	Intermediate	0.0228234	High
	693	clemizole	0.00993448	Intermediate	1.10275	Intermediate	0.0330043	High
	694	IC86621	0.00984805	Intermediate	1.0432	Intermediate	0.0233822	High
	695	tubocurarine chloride	0.00982235	Intermediate	1.10879	Intermediate	0.0329102	High
	696	gabexate	0.00960547	Intermediate	1.05217	Intermediate	0.0221201	High
	697	midecamycin	0.0094145	Intermediate	1.0451	Intermediate	0.0216545	High
	698	lobelanidine	0.00941127	Intermediate	1.05653	Intermediate	0.0212774	High
	699	neostigmine bromide	0.00907428	Intermediate	1.07599	Intermediate	0.0270201	High
	700	myosmine	0.00894847	Intermediate	1.04169	Intermediate	0.0281236	High
	701	seneciphylline	0.00894735	Intermediate	1.06593	Intermediate	0.0308756	High
	702	pyrazinamide	0.00891602	Intermediate	1.09778	Intermediate	0.0209462	High
	703	pepstatin	0.00877219	Intermediate	1.08497	Intermediate	0.0262622	High
	704	16phenyltetranorprostaglandin E2	0.00832432	Intermediate	1.10486	Intermediate	0.0242579	High
	705	etofenamate	0.00821091	Intermediate	1.09248	Intermediate	0.032155	High
	706	folic acid	0.00820127	Intermediate	1.10912	Intermediate	0.02458	High
	707	metronidazole	0.00809943	Intermediate	1.03781	Intermediate	0.0226069	High
	708	hydralazine	0.0138391	Intermediate	1.05358	Intermediate	0.0127405	Intermediate
	709	captopril	0.013827	Intermediate	1.07684	Intermediate	0.00910833	Intermediate
	710	homatropine	0.0135716	Intermediate	1.0353	Intermediate	0.0163865	Intermediate
	711	corbadrine	0.0135014	Intermediate	1.04071	Intermediate	0.016771	Intermediate
	712	isoprenaline	0.013381	Intermediate	1.06603	Intermediate	0.0183469	Intermediate
	713	acetohexamide	0.0132149	Intermediate	1.07302	Intermediate	0.00911417	Intermediate
	714	cyclizine	0.0131893	Intermediate	1.06259	Intermediate	0.00884362	Intermediate
	715	benperidol	0.0131874	Intermediate	1.06344	Intermediate	0.0122873	Intermediate
	716	etacrynic acid	0.0131802	Intermediate	1.04934	Intermediate	0.00796033	Intermediate
	717	cefmetazole	0.0130855	Intermediate	1.08603	Intermediate	0.0136401	Intermediate
	718	indapamide	0.013047	Intermediate	1.09744	Intermediate	0.0108656	Intermediate
	719	fursultiamine	0.0130455	Intermediate	1.11114	Intermediate	0.0149007	Intermediate
	720	difenidol	0.0129676	Intermediate	1.09969	Intermediate	0.0148465	Intermediate
	721	mebendazole	0.012954	Intermediate	1.10348	Intermediate	0.0156756	Intermediate
	722	simvastatin	0.012877	Intermediate	1.08635	Intermediate	0.0146192	Intermediate
	723	benzydamine	0.0128328	Intermediate	1.10596	Intermediate	0.0175704	Intermediate
	724	minaprine	0.0127806	Intermediate	1.0734	Intermediate	0.0108439	Intermediate
	725	danazol	0.0126664	Intermediate	1.05398	Intermediate	0.0144275	Intermediate
	726	naproxen	0.0126567	Intermediate	1.08456	Intermediate	0.0106011	Intermediate
	727	etifenin	0.0126424	Intermediate	1.04458	Intermediate	0.0101002	Intermediate
	728	quercetin	0.0126108	Intermediate	1.04459	Intermediate	0.00983049	Intermediate
	729	prednisolone	0.012546	Intermediate	1.07746	Intermediate	0.015264	Intermediate
	730	tropicamide	0.0124364	Intermediate	1.04266	Intermediate	0.0176931	Intermediate
	731	carbamazepine	0.0124172	Intermediate	1.10753	Intermediate	0.0178639	Intermediate
	732	ciclopirox	0.012224	Intermediate	1.04022	Intermediate	0.019841	Intermediate
	733	tracazolate	0.0122077	Intermediate	1.09016	Intermediate	0.00945762	Intermediate
	734	chlorpromazine	0.0122062	Intermediate	1.07938	Intermediate	0.0161384	Intermediate
	735	thioridazine	0.0121963	Intermediate	1.10311	Intermediate	0.0149226	Intermediate
	736	oxaprozin	0.0121548	Intermediate	1.04995	Intermediate	0.00991736	Intermediate
	737	pheneticillin	0.0121082	Intermediate	1.10555	Intermediate	0.0111155	Intermediate
	738	corynanthine	0.0120811	Intermediate	1.03903	Intermediate	0.0170256	Intermediate
	739	luteolin	0.0119084	Intermediate	1.04109	Intermediate	0.0116814	Intermediate
	740	chlorcyclizine	0.0118296	Intermediate	1.07795	Intermediate	0.0153599	Intermediate
	741	fenbufen	0.0118196	Intermediate	1.0603	Intermediate	0.0196978	Intermediate
	742	lidoflazine	0.0116985	Intermediate	1.06718	Intermediate	0.0129759	Intermediate
	743	betahistine	0.0113126	Intermediate	1.04916	Intermediate	0.0187925	Intermediate
	744	bumetanide	0.0112962	Intermediate	1.072	Intermediate	0.0170651	Intermediate
	745	chlorprothixene	0.0112608	Intermediate	1.06516	Intermediate	0.0108774	Intermediate
	746	mephenesin	0.0112479	Intermediate	1.05244	Intermediate	0.0156303	Intermediate
	747	flumequine	0.0112183	Intermediate	1.09452	Intermediate	0.0174928	Intermediate
	748	ketoprofen	0.011189	Intermediate	1.05696	Intermediate	0.00959636	Intermediate
	749	phentolamine	0.0111281	Intermediate	1.08046	Intermediate	0.0166663	Intermediate
	750	oxolamine	0.0110931	Intermediate	1.07327	Intermediate	0.01357	Intermediate
	751	beclometasone	0.0110785	Intermediate	1.08168	Intermediate	0.0200916	Intermediate
	752	khellin	0.011027	Intermediate	1.08415	Intermediate	0.0171459	Intermediate
	753	altretamine	0.0110232	Intermediate	1.09055	Intermediate	0.0204126	Intermediate
	754	ikarugamycin	0.0109217	Intermediate	1.05783	Intermediate	0.0200361	Intermediate
	755	todralazine	0.0108902	Intermediate	1.04845	Intermediate	0.0183198	Intermediate
	756	sulfamethoxypyridazine	0.0108635	Intermediate	1.06074	Intermediate	0.0106012	Intermediate
	757	GlyHisLys	0.0108586	Intermediate	1.04344	Intermediate	0.00981052	Intermediate
	758	budesonide	0.0107086	Intermediate	1.06273	Intermediate	0.0147372	Intermediate
	759	benzocaine	0.0107078	Intermediate	1.09279	Intermediate	0.0157439	Intermediate
	760	sulfamonomethoxine	0.0106594	Intermediate	1.04793	Intermediate	0.0107207	Intermediate
	761	calycanthine	0.0105814	Intermediate	1.09163	Intermediate	0.0149513	Intermediate
	762	betaescin	0.0104165	Intermediate	1.09261	Intermediate	0.00909386	Intermediate
	763	glycopyrronium bromide	0.0103948	Intermediate	1.06358	Intermediate	0.0149612	Intermediate
	764	alclometasone	0.0101155	Intermediate	1.04378	Intermediate	0.0118631	Intermediate
	765	monensin	0.0100748	Intermediate	1.07975	Intermediate	0.00974662	Intermediate
	766	sulfametoxydiazine	0.00996463	Intermediate	1.08433	Intermediate	0.00827806	Intermediate
	767	nitrofurantoin	0.00996161	Intermediate	1.07159	Intermediate	0.0125237	Intermediate
	768	prochlorperazine	0.00990391	Intermediate	1.09153	Intermediate	0.0104644	Intermediate
	769	trimipramine	0.00988626	Intermediate	1.10232	Intermediate	0.0165682	Intermediate
	770	7aminocephalosporanic acid	0.00985336	Intermediate	1.06391	Intermediate	0.00810646	Intermediate
	771	monobenzone	0.00980382	Intermediate	1.06198	Intermediate	0.0098778	Intermediate
	772	decamethonium bromide	0.00979745	Intermediate	1.06555	Intermediate	0.00796695	Intermediate
	773	apramycin	0.0097389	Intermediate	1.06945	Intermediate	0.0189975	Intermediate
	774	CP863187	0.00972866	Intermediate	1.04968	Intermediate	0.0101765	Intermediate
	775	trifluoperazine	0.00967185	Intermediate	1.09776	Intermediate	0.01657	Intermediate
	776	alfadolone	0.00961888	Intermediate	1.08655	Intermediate	0.0110276	Intermediate
	777	alphaergocryptine	0.00961263	Intermediate	1.10073	Intermediate	0.00958851	Intermediate
	778	dapsone	0.00951998	Intermediate	1.08134	Intermediate	0.0159931	Intermediate
	779	morantel	0.00948513	Intermediate	1.0559	Intermediate	0.0149307	Intermediate
	780	paroxetine	0.00947233	Intermediate	1.09487	Intermediate	0.00903011	Intermediate
	781	lomefloxacin	0.00946526	Intermediate	1.09076	Intermediate	0.0102453	Intermediate
	782	mifepristone	0.00942588	Intermediate	1.10523	Intermediate	0.0165982	Intermediate
	783	cefoxitin	0.00941934	Intermediate	1.06536	Intermediate	0.0119945	Intermediate
	784	carcinine	0.00939325	Intermediate	1.04592	Intermediate	0.0155339	Intermediate
	785	medrysone	0.00932598	Intermediate	1.0851	Intermediate	0.0203516	Intermediate
	786	memantine	0.00930353	Intermediate	1.09686	Intermediate	0.0162234	Intermediate
	787	solasodine	0.00926582	Intermediate	1.05782	Intermediate	0.0167463	Intermediate
	788	NacetylLleucine	0.00923319	Intermediate	1.0948	Intermediate	0.0124725	Intermediate
	789	spiperone	0.00919349	Intermediate	1.07015	Intermediate	0.017762	Intermediate
	790	allantoin	0.0091075	Intermediate	1.04083	Intermediate	0.0198688	Intermediate
	791	pyrimethamine	0.00905245	Intermediate	1.06151	Intermediate	0.00958774	Intermediate
	792	guaifenesin	0.00900075	Intermediate	1.08298	Intermediate	0.0192043	Intermediate
	793	fluphenazine	0.00899881	Intermediate	1.08139	Intermediate	0.00814115	Intermediate
	794	doxylamine	0.0089785	Intermediate	1.08802	Intermediate	0.017033	Intermediate
	795	triflupromazine	0.00889761	Intermediate	1.07096	Intermediate	0.0149979	Intermediate
	796	theophylline	0.00880647	Intermediate	1.05395	Intermediate	0.0129676	Intermediate
	797	pinacidil	0.00875774	Intermediate	1.04585	Intermediate	0.012435	Intermediate
	798	metixene	0.00868229	Intermediate	1.03932	Intermediate	0.0186319	Intermediate
	799	dinoprostone	0.00863139	Intermediate	1.08694	Intermediate	0.0186885	Intermediate
	800	benzbromarone	0.00859372	Intermediate	1.04241	Intermediate	0.0179414	Intermediate
	801	oxetacaine	0.00848733	Intermediate	1.09693	Intermediate	0.0135404	Intermediate
	802	ethambutol	0.00844985	Intermediate	1.09645	Intermediate	0.0197839	Intermediate
	803	valproic acid	0.00842158	Intermediate	1.10499	Intermediate	0.0105112	Intermediate
	804	diphenylpyraline	0.00840952	Intermediate	1.09751	Intermediate	0.0116859	Intermediate
	805	lasalocid	0.00830499	Intermediate	1.07105	Intermediate	0.012987	Intermediate
	806	meteneprost	0.0082898	Intermediate	1.06481	Intermediate	0.00906491	Intermediate
	807	enilconazole	0.00821276	Intermediate	1.07883	Intermediate	0.0082973	Intermediate
	808	gemfibrozil	0.0081795	Intermediate	1.11265	Intermediate	0.0202141	Intermediate
	809	meclofenamic acid	0.0081522	Intermediate	1.08081	Intermediate	0.0127924	Intermediate
	810	cefotiam	0.00814538	Intermediate	1.04754	Intermediate	0.0103493	Intermediate
	811	Prestwick665	0.00814219	Intermediate	1.08375	Intermediate	0.0155956	Intermediate
	812	berberine	0.00812042	Intermediate	1.08016	Intermediate	0.0106201	Intermediate
	813	iopromide	0.00808562	Intermediate	1.11213	Intermediate	0.0128781	Intermediate
	814	sisomicin	0.00806973	Intermediate	1.10034	Intermediate	0.0162616	Intermediate
	815	lactobionic acid	0.00800879	Intermediate	1.06583	Intermediate	0.0152313	Intermediate
	816	ornidazole	0.0079905	Intermediate	1.10846	Intermediate	0.0143177	Intermediate
	817	mianserin	0.00789465	Intermediate	1.03844	Intermediate	0.0165903	Intermediate
	818	suxibuzone	0.0138193	Intermediate	1.05386	Intermediate	-0.00169037	Low
	819	glafenine	0.0137535	Intermediate	1.05076	Intermediate	8.56e-05	Low
	820	chlorhexidine	0.0137366	Intermediate	1.07925	Intermediate	0.00061944	Low
	821	ronidazole	0.0133748	Intermediate	1.05499	Intermediate	0.00640544	Low
	822	diltiazem	0.0132458	Intermediate	1.08886	Intermediate	0.00418342	Low
	823	hycanthone	0.0132393	Intermediate	1.06251	Intermediate	0.0068074	Low
	824	aminoglutethimide	0.0132158	Intermediate	1.10812	Intermediate	-0.00372611	Low
	825	pseudopelletierine	0.013168	Intermediate	1.09594	Intermediate	0.00147225	Low
	826	hexestrol	0.0131532	Intermediate	1.05278	Intermediate	-0.00193683	Low
	827	cyclopentolate	0.0129987	Intermediate	1.06791	Intermediate	0.00513488	Low
	828	dantrolene	0.0129236	Intermediate	1.08843	Intermediate	0.00163803	Low
	829	sulfamethoxazole	0.0128887	Intermediate	1.09517	Intermediate	-0.00538548	Low
	830	bepridil	0.0128643	Intermediate	1.1057	Intermediate	0.00311643	Low
	831	apigenin	0.0128166	Intermediate	1.03803	Intermediate	-0.00650759	Low
	832	esculetin	0.0127869	Intermediate	1.08927	Intermediate	0.00663119	Low
	833	SR95639A	0.012708	Intermediate	1.03836	Intermediate	0.00557217	Low
	834	tridihexethyl	0.0126219	Intermediate	1.07668	Intermediate	0.0068464	Low
	835	fenoterol	0.0125091	Intermediate	1.1124	Intermediate	0.00446576	Low
	836	kinetin	0.0124327	Intermediate	1.10761	Intermediate	-0.00508359	Low
	837	fenbendazole	0.0124317	Intermediate	1.04206	Intermediate	0.000866405	Low
	838	tiaprofenic acid	0.0123331	Intermediate	1.08022	Intermediate	-0.00131429	Low
	839	clidinium bromide	0.0121805	Intermediate	1.09063	Intermediate	0.00647262	Low
	840	asiaticoside	0.0119358	Intermediate	1.06605	Intermediate	0.00749705	Low
	841	carbarsone	0.0119082	Intermediate	1.07036	Intermediate	0.00532057	Low
	842	clebopride	0.0118711	Intermediate	1.05287	Intermediate	-0.00579075	Low
	843	sulfachlorpyridazine	0.0118482	Intermediate	1.07359	Intermediate	0.00666495	Low
	844	indoprofen	0.0118029	Intermediate	1.0714	Intermediate	0.00527757	Low
	845	myricetin	0.011536	Intermediate	1.0372	Intermediate	0.00507599	Low
	846	zoxazolamine	0.0114855	Intermediate	1.06691	Intermediate	0.00761884	Low
	847	cinchonidine	0.0114535	Intermediate	1.09148	Intermediate	0.00633227	Low
	848	hydroflumethiazide	0.0113802	Intermediate	1.04755	Intermediate	-0.00936579	Low
	849	tolbutamide	0.0113492	Intermediate	1.09556	Intermediate	0.00437264	Low
	850	calcium pantothenate	0.0112451	Intermediate	1.07653	Intermediate	-0.0045556	Low
	851	dioxybenzone	0.011155	Intermediate	1.08111	Intermediate	0.00588927	Low
	852	ramipril	0.0110621	Intermediate	1.03704	Intermediate	-0.00111353	Low
	853	physostigmine	0.0110491	Intermediate	1.04215	Intermediate	0.00739761	Low
	854	hyoscyamine	0.010984	Intermediate	1.0712	Intermediate	0.00626788	Low
	855	prazosin	0.0109101	Intermediate	1.09339	Intermediate	0.00243622	Low
	856	halofantrine	0.0108807	Intermediate	1.07559	Intermediate	0.0068622	Low
	857	arecoline	0.010803	Intermediate	1.05413	Intermediate	-0.00163276	Low
	858	prilocaine	0.0105406	Intermediate	1.08292	Intermediate	0.00712251	Low
	859	crotamiton	0.0104901	Intermediate	1.10203	Intermediate	0.00264226	Low
	860	betonicine	0.0104774	Intermediate	1.10817	Intermediate	-0.00421715	Low
	861	enalapril	0.0104769	Intermediate	1.1033	Intermediate	0.00376079	Low
	862	hesperetin	0.0104548	Intermediate	1.0684	Intermediate	0.0011528	Low
	863	baclofen	0.0104159	Intermediate	1.11098	Intermediate	-0.00333354	Low
	864	dihydroergocristine	0.0104144	Intermediate	1.04663	Intermediate	0.00165979	Low
	865	viomycin	0.0104108	Intermediate	1.04785	Intermediate	0.00134661	Low
	866	dicycloverine	0.0104003	Intermediate	1.07191	Intermediate	0.00231008	Low
	867	nifuroxazide	0.0103538	Intermediate	1.06148	Intermediate	0.00457033	Low
	868	natamycin	0.0103243	Intermediate	1.0887	Intermediate	0.000149207	Low
	869	atropine	0.0103181	Intermediate	1.09438	Intermediate	-0.00135272	Low
	870	flecainide	0.0101936	Intermediate	1.09588	Intermediate	0.00652871	Low
	871	ganciclovir	0.00999336	Intermediate	1.05582	Intermediate	0.00323651	Low
	872	butirosin	0.0099399	Intermediate	1.05765	Intermediate	0.00129704	Low
	873	felodipine	0.00991404	Intermediate	1.0761	Intermediate	0.00366067	Low
	874	amoxicillin	0.00990287	Intermediate	1.07756	Intermediate	0.0030006	Low
	875	bufexamac	0.00989794	Intermediate	1.05448	Intermediate	0.00245143	Low
	876	vinpocetine	0.00987248	Intermediate	1.0917	Intermediate	0.00711722	Low
	877	nystatin	0.00973655	Intermediate	1.09045	Intermediate	0.00659601	Low
	878	glibenclamide	0.00964412	Intermediate	1.08724	Intermediate	-0.0170068	Low
	879	isoconazole	0.0096133	Intermediate	1.08652	Intermediate	0.00495023	Low
	880	zardaverine	0.00961108	Intermediate	1.06253	Intermediate	0.00661787	Low
	881	skimmianine	0.00952863	Intermediate	1.03598	Intermediate	-0.0040513	Low
	882	acacetin	0.00939024	Intermediate	1.0894	Intermediate	0.000415371	Low
	883	proglumide	0.00935402	Intermediate	1.10247	Intermediate	0.0057935	Low
	884	sulfacetamide	0.00933657	Intermediate	1.11368	Intermediate	0.00789496	Low
	885	mephentermine	0.00924153	Intermediate	1.06905	Intermediate	-0.00295472	Low
	886	cetirizine	0.00919951	Intermediate	1.08937	Intermediate	-0.00550166	Low
	887	isotretinoin	0.00911593	Intermediate	1.07447	Intermediate	0.00491494	Low
	888	tremorine	0.00900126	Intermediate	1.06389	Intermediate	0.000541977	Low
	889	proxymetacaine	0.00898841	Intermediate	1.10983	Intermediate	0.00376025	Low
	890	leflunomide	0.00897118	Intermediate	1.08928	Intermediate	0.00562656	Low
	891	canavanine	0.00891776	Intermediate	1.09336	Intermediate	-0.00597091	Low
	892	melatonin	0.0088742	Intermediate	1.09275	Intermediate	0.00496702	Low
	893	alimemazine	0.00880953	Intermediate	1.07266	Intermediate	0.0041423	Low
	894	methylprednisolone	0.00879629	Intermediate	1.03813	Intermediate	0.00549744	Low
	895	xylazine	0.00871944	Intermediate	1.0777	Intermediate	0.00374612	Low
	896	zimeldine	0.00867232	Intermediate	1.07756	Intermediate	0.00712456	Low
	897	epiandrosterone	0.00851754	Intermediate	1.10247	Intermediate	0.000690181	Low
	898	bisoprolol	0.00845029	Intermediate	1.04621	Intermediate	-0.00140331	Low
	899	pipemidic acid	0.0084146	Intermediate	1.06157	Intermediate	-0.00260815	Low
	900	sulfinpyrazone	0.00841312	Intermediate	1.10875	Intermediate	0.00527948	Low
	901	hydroxyachillin	0.00836411	Intermediate	1.08646	Intermediate	0.00564639	Low
	902	lincomycin	0.00836373	Intermediate	1.08568	Intermediate	0.00232701	Low
	903	meclocycline	0.00833263	Intermediate	1.0475	Intermediate	0.00547471	Low
	904	citiolone	0.00830044	Intermediate	1.06273	Intermediate	0.00272189	Low
	905	deptropine	0.00828439	Intermediate	1.09077	Intermediate	0.00435975	Low
	906	cefotetan	0.00824434	Intermediate	1.04326	Intermediate	0.00670081	Low
	907	carteolol	0.00817681	Intermediate	1.10255	Intermediate	-0.00521158	Low
	908	bambuterol	0.00800407	Intermediate	1.08731	Intermediate	-0.00773463	Low
	909	sulconazole	0.0079342	Intermediate	1.0612	Intermediate	0.00273101	Low
	910	flupentixol	0.00792833	Intermediate	1.05334	Intermediate	0.00260522	Low
	911	hesperidin	0.0124209	Intermediate	0.977002	Low	0.0482193	High
	912	metoclopramide	0.0120709	Intermediate	1.01243	Low	0.0287884	High
	913	tetracaine	0.0114062	Intermediate	1.00013	Low	0.0226411	High
	914	azacyclonol	0.010655	Intermediate	0.981635	Low	0.0232775	High
	915	NS398	0.0104525	Intermediate	1.02995	Low	0.0336896	High
	916	etamsylate	0.0104161	Intermediate	0.980181	Low	0.0223787	High
	917	SR95531	0.00876896	Intermediate	1.01364	Low	0.0283956	High
	918	amprolium	0.00858301	Intermediate	0.997839	Low	0.021635	High
	919	carbimazole	0.00830341	Intermediate	0.954807	Low	0.0299965	High
	920	metaraminol	0.00829553	Intermediate	0.972954	Low	0.0226793	High
	921	cycloserine	0.0138204	Intermediate	0.955908	Low	0.0153381	Intermediate
	922	diprophylline	0.0137698	Intermediate	0.936206	Low	0.0202445	Intermediate
	923	oxprenolol	0.0136881	Intermediate	0.912968	Low	0.0107074	Intermediate
	924	cyclopenthiazide	0.013663	Intermediate	1.02216	Low	0.0100225	Intermediate
	925	benzethonium chloride	0.0136323	Intermediate	1.00779	Low	0.0116834	Intermediate
	926	ricinine	0.0136292	Intermediate	1.00423	Low	0.0166462	Intermediate
	927	naftopidil	0.0136028	Intermediate	1.02774	Low	0.0155064	Intermediate
	928	alexidine	0.0123853	Intermediate	1.00725	Low	0.00859071	Intermediate
	929	trimethylcolchicinic acid	0.012363	Intermediate	0.999807	Low	0.0085167	Intermediate
	930	dinoprost	0.0119452	Intermediate	1.02841	Low	0.0104335	Intermediate
	931	chlorpropamide	0.0118036	Intermediate	1.02647	Low	0.0125683	Intermediate
	932	clomifene	0.0114743	Intermediate	1.01051	Low	0.0137722	Intermediate
	933	STOCK1N28457	0.0112665	Intermediate	1.00971	Low	0.0155207	Intermediate
	934	astemizole	0.0112026	Intermediate	1.01582	Low	0.00907624	Intermediate
	935	methylergometrine	0.0112024	Intermediate	0.919727	Low	0.0138721	Intermediate
	936	probenecid	0.0110919	Intermediate	1.03392	Low	0.0112855	Intermediate
	937	molindone	0.0110237	Intermediate	1.0311	Low	0.0137061	Intermediate
	938	santonin	0.0109549	Intermediate	1.02648	Low	0.00872459	Intermediate
	939	methylbenzethonium chloride	0.0109233	Intermediate	0.984104	Low	0.015027	Intermediate
	940	demecolcine	0.0108994	Intermediate	0.961834	Low	0.00886535	Intermediate
	941	coralyne	0.0107673	Intermediate	0.943926	Low	0.00988771	Intermediate
	942	harmaline	0.0102786	Intermediate	1.03115	Low	0.0111259	Intermediate
	943	benfotiamine	0.010095	Intermediate	1.03454	Low	0.0167571	Intermediate
	944	thioguanosine	0.00991856	Intermediate	1.02332	Low	0.00814176	Intermediate
	945	dicoumarol	0.00989237	Intermediate	0.90065	Low	0.0152188	Intermediate
	946	alphayohimbine	0.00968883	Intermediate	1.0038	Low	0.0177432	Intermediate
	947	pentolonium	0.00954766	Intermediate	1.03024	Low	0.0145812	Intermediate
	948	metrifonate	0.00951811	Intermediate	1.03102	Low	0.0168978	Intermediate
	949	norethisterone	0.00857829	Intermediate	1.01951	Low	0.012469	Intermediate
	950	norcyclobenzaprine	0.0084799	Intermediate	1.01219	Low	0.0195872	Intermediate
	951	amantadine	0.00805976	Intermediate	0.984873	Low	0.0161356	Intermediate
	952	isoniazid	0.00797638	Intermediate	1.02842	Low	0.0171414	Intermediate
	953	chlortetracycline	0.0138215	Intermediate	1.01487	Low	0.00352205	Low
	954	piperidolate	0.0137171	Intermediate	0.893564	Low	0.00538378	Low
	955	metitepine	0.0136684	Intermediate	1.00823	Low	0.00667741	Low
	956	atovaquone	0.0136473	Intermediate	1.00774	Low	-0.000956518	Low
	957	succinylsulfathiazole	0.0133305	Intermediate	0.937645	Low	-0.00176545	Low
	958	hexylcaine	0.0132404	Intermediate	0.996687	Low	-0.00790825	Low
	959	androsterone	0.0130043	Intermediate	1.0253	Low	0.000959104	Low
	960	dydrogesterone	0.0130039	Intermediate	1.01658	Low	0.00329025	Low
	961	ajmaline	0.0129793	Intermediate	1.02235	Low	0.00103235	Low
	962	meclofenoxate	0.0129632	Intermediate	0.992972	Low	-0.00379122	Low
	963	mesalazine	0.0128979	Intermediate	1.03063	Low	-0.00454732	Low
	964	trifluridine	0.0128477	Intermediate	1.0201	Low	0.00693874	Low
	965	sulfapyridine	0.0127588	Intermediate	1.00505	Low	0.00463929	Low
	966	fluorometholone	0.0125694	Intermediate	0.99936	Low	-0.00485607	Low
	967	adiphenine	0.0123241	Intermediate	1.01697	Low	0.00790757	Low
	968	phenazopyridine	0.0120311	Intermediate	1.0283	Low	-7.67e-05	Low
	969	pregnenolone	0.0119938	Intermediate	0.995278	Low	-0.000434172	Low
	970	propoxycaine	0.0119513	Intermediate	0.951138	Low	-0.00517258	Low
	971	ketotifen	0.0119017	Intermediate	1.03454	Low	0.00732672	Low
	972	cytochalasin B	0.0118811	Intermediate	0.856563	Low	2.67e-05	Low
	973	disopyramide	0.0113901	Intermediate	1.02379	Low	-0.000123338	Low
	974	delsoline	0.0112616	Intermediate	0.997073	Low	0.000532037	Low
	975	mesoridazine	0.0110561	Intermediate	1.0265	Low	-0.010057	Low
	976	hydroquinine	0.010668	Intermediate	1.02244	Low	0.00460118	Low
	977	droperidol	0.0106547	Intermediate	0.999054	Low	0.00570091	Low
	978	MG262	0.0106404	Intermediate	1.0128	Low	0.00680054	Low
	979	altizide	0.0102928	Intermediate	0.988548	Low	-0.00156821	Low
	980	DLthiorphan	0.0100906	Intermediate	0.972434	Low	0.00170572	Low
	981	cyclic adenosine monophosphate	0.0100554	Intermediate	1.02188	Low	0.00231231	Low
	982	promethazine	0.00997058	Intermediate	1.02958	Low	0.0076342	Low
	983	oxybuprocaine	0.00983468	Intermediate	1.00144	Low	-0.00392985	Low
	984	estriol	0.00973833	Intermediate	1.01198	Low	-0.00681381	Low
	985	pivampicillin	0.00969206	Intermediate	0.964761	Low	-0.00346005	Low
	986	ethisterone	0.00950726	Intermediate	1.0275	Low	0.00598328	Low
	987	adipiodone	0.0094531	Intermediate	1.02484	Low	0.0047372	Low
	988	ampicillin	0.00933278	Intermediate	0.999034	Low	0.00711997	Low
	989	salsolinol	0.00931202	Intermediate	0.942036	Low	0.00214823	Low
	990	ethotoin	0.00927069	Intermediate	1.01859	Low	0.00768489	Low
	991	ofloxacin	0.00912893	Intermediate	1.00109	Low	0.00332326	Low
	992	domperidone	0.00906762	Intermediate	1.02	Low	-0.0121305	Low
	993	clotrimazole	0.00897473	Intermediate	1.01588	Low	0.00525624	Low
	994	ketoconazole	0.00852615	Intermediate	1.02723	Low	-0.00014442	Low
	995	betulinic acid	0.0082394	Intermediate	1.00443	Low	0.0070838	Low
	996	valinomycin	0.00816375	Intermediate	1.02	Low	-0.00109079	Low
	997	BWB70C	0.00815879	Intermediate	0.932521	Low	0.00125476	Low
	998	cinchonine	0.00784104	Low	1.16683	High	0.0244151	High
	999	mimosine	0.00782575	Low	1.14379	High	0.025667	High
	1000	moxonidine	0.00768467	Low	1.1798	High	0.0345353	High
	1001	vancomycin	0.00768409	Low	1.16129	High	0.0215674	High
	1002	lomustine	0.00766405	Low	1.15041	High	0.0228558	High
	1003	adrenosterone	0.00716264	Low	1.17899	High	0.0314321	High
	1004	levonorgestrel	0.00714144	Low	1.1554	High	0.022864	High
	1005	imipramine	0.00696631	Low	1.17757	High	0.0217417	High
	1006	xamoterol	0.00689612	Low	1.18606	High	0.0289604	High
	1007	sulfathiazole	0.00684471	Low	1.20121	High	0.0247603	High
	1008	rottlerin	0.00679201	Low	1.15004	High	0.0258169	High
	1009	monastrol	0.00669911	Low	1.25612	High	0.0243452	High
	1010	chlorambucil	0.00662985	Low	1.16807	High	0.0283178	High
	1011	alphaestradiol	0.00641797	Low	1.16049	High	0.0244609	High
	1012	spiradoline	0.00641161	Low	1.28032	High	0.0262423	High
	1013	tomelukast	0.00637829	Low	1.22304	High	0.0387682	High
	1014	TTNPB	0.00619267	Low	1.36612	High	0.0515188	High
	1015	isosorbide	0.00617056	Low	1.1301	High	0.0294792	High
	1016	bendroflumethiazide	0.0061457	Low	1.12662	High	0.02619	High
	1017	terconazole	0.00600316	Low	1.11632	High	0.0230275	High
	1018	NU1025	0.00599986	Low	1.3478	High	0.0212942	High
	1019	flutamide	0.0059822	Low	1.17168	High	0.0215476	High
	1020	quipazine	0.00594343	Low	1.15615	High	0.0220387	High
	1021	heptaminol	0.00592239	Low	1.11554	High	0.0244486	High
	1022	sparteine	0.00579002	Low	1.13849	High	0.0217152	High
	1023	naphazoline	0.00577941	Low	1.16607	High	0.0227142	High
	1024	chlortalidone	0.00576782	Low	1.18232	High	0.0283776	High
	1025	xylometazoline	0.00566854	Low	1.15759	High	0.0334976	High
	1026	novobiocin	0.00565572	Low	1.23471	High	0.0291969	High
	1027	piromidic acid	0.00540478	Low	1.13459	High	0.0234764	High
	1028	SC19220	0.0053358	Low	1.13268	High	0.0205524	High
	1029	mafenide	0.00531171	Low	1.1448	High	0.0237323	High
	1030	ARA014418	0.00529993	Low	1.11636	High	0.0397192	High
	1031	ascorbic acid	0.00528958	Low	1.11402	High	0.0211057	High
	1032	Nphenylanthranilic acid	0.00511412	Low	1.50153	High	0.0555562	High
	1033	timolol	0.00498801	Low	1.26045	High	0.0244731	High
	1034	meclozine	0.00498473	Low	1.16676	High	0.0206602	High
	1035	celecoxib	0.00480354	Low	1.3649	High	0.0266408	High
	1036	procaine	0.00475028	Low	1.11377	High	0.0215367	High
	1037	cobalt chloride	0.00466578	Low	1.31026	High	0.040731	High
	1038	mercaptopurine	0.00454893	Low	1.31207	High	0.0223685	High
	1039	Prestwick674	0.00443692	Low	1.12985	High	0.0230718	High
	1040	pararosaniline	0.00430354	Low	1.14537	High	0.0509693	High
	1041	exisulind	0.00421161	Low	1.34828	High	0.0462734	High
	1042	MK886	0.00419879	Low	1.4474	High	0.0357989	High
	1043	dacarbazine	0.00409334	Low	1.14689	High	0.020438	High
	1044	fasudil	0.00388756	Low	1.42997	High	0.0518046	High
	1045	oxamic acid	0.0038427	Low	1.53727	High	0.039742	High
	1046	pirinixic acid	0.00378065	Low	1.32117	High	0.0226747	High
	1047	sodium phenylbutyrate	0.00367754	Low	1.31703	High	0.025893	High
	1048	LM1685	0.00366416	Low	1.38603	High	0.0207989	High
	1049	tioguanine	0.00353125	Low	1.42057	High	0.0389743	High
	1050	monocrotaline	0.00347566	Low	1.14279	High	0.0248547	High
	1051	aconitine	0.00343238	Low	1.12285	High	0.0208629	High
	1052	tetraethylenepentamine	0.00296041	Low	1.31693	High	0.0254313	High
	1053	copper sulfate	0.00275674	Low	1.39526	High	0.0391325	High
	1054	tolmetin	0.00269002	Low	1.13495	High	0.020549	High
	1055	piroxicam	0.00244316	Low	1.23858	High	0.0205069	High
	1056	methocarbamol	0.00238855	Low	1.25855	High	0.0258029	High
	1057	pancuronium bromide	0.00219372	Low	1.11443	High	0.0233344	High
	1058	splitomicin	0.00181605	Low	1.38448	High	0.0356578	High
	1059	debrisoquine	0.00170206	Low	1.23292	High	0.0214128	High
	1060	valdecoxib	0.00152632	Low	1.1589	High	0.0289151	High
	1061	megestrol	0.00147183	Low	1.18594	High	0.0246987	High
	1062	arachidonyltrifluoromethane	0.00146733	Low	1.35259	High	0.0258238	High
	1063	oligomycin	0.00138809	Low	1.38573	High	0.0730437	High
	1064	probucol	0.00124389	Low	1.22324	High	0.0224362	High
	1065	docosahexaenoic acid ethyl ester	0.00114569	Low	1.28682	High	0.0206982	High
	1066	W13	0.00110034	Low	1.45798	High	0.0407895	High
	1067	pentamidine	0.00109296	Low	1.26841	High	0.0273938	High
	1068	iloprost	0.00102126	Low	1.36891	High	0.0232303	High
	1069	U0125	0.000981783	Low	1.46507	High	0.0498898	High
	1070	AH6809	-4.43e-05	Low	1.18078	High	0.0217989	High
	1071	sulfadimethoxine	0.00785026	Low	1.1145	High	0.0173174	Intermediate
	1072	tetroquinone	0.007766	Low	1.16229	High	0.0199531	Intermediate
	1073	Chicago Sky Blue 6B	0.00770949	Low	1.1303	High	0.0180854	Intermediate
	1074	nimesulide	0.00769025	Low	1.173	High	0.0117861	Intermediate
	1075	trimethobenzamide	0.0076132	Low	1.1332	High	0.0170171	Intermediate
	1076	roxithromycin	0.00759135	Low	1.15843	High	0.00941829	Intermediate
	1077	ciclosporin	0.00757249	Low	1.16964	High	0.013562	Intermediate
	1078	denatonium benzoate	0.00754908	Low	1.1232	High	0.0177076	Intermediate
	1079	haloperidol	0.00751025	Low	1.12266	High	0.011629	Intermediate
	1080	remoxipride	0.00720387	Low	1.12468	High	0.0151791	Intermediate
	1081	furaltadone	0.00708557	Low	1.15546	High	0.014713	Intermediate
	1082	diphemanil metilsulfate	0.00707627	Low	1.24813	High	0.0160115	Intermediate
	1083	fusidic acid	0.00704201	Low	1.14063	High	0.0168065	Intermediate
	1084	tranexamic acid	0.0070274	Low	1.15633	High	0.00826434	Intermediate
	1085	cyanocobalamin	0.00698627	Low	1.16862	High	0.0181422	Intermediate
	1086	bromocriptine	0.00697237	Low	1.19848	High	0.0164223	Intermediate
	1087	capsaicin	0.00691213	Low	1.16753	High	0.0103243	Intermediate
	1088	tonzonium bromide	0.0067941	Low	1.19736	High	0.0112959	Intermediate
	1089	naltrexone	0.00672537	Low	1.16423	High	0.00816079	Intermediate
	1090	tinidazole	0.00670703	Low	1.12237	High	0.010406	Intermediate
	1091	flumetasone	0.00669895	Low	1.14738	High	0.0188834	Intermediate
[truncated: 404 more rows]
